# Supplementary material for: 6,7-Dichloro-3-(2,4-dichloro­benz­yl)­quinoxalin-2(1H)-one
Source: Acta Crystallogr Sect E Struct Rep Online. 2012 Jul 18;68(Pt 8):o2481. doi: 10.1107/S160053681203098X (PMC3414936; doi:10.1107/S160053681203098X)
Supplement: Supplementary file 1 [file e-68-o2481-sup1.cif]

##############################################################################
#                                                                            #
# This CIF contains the data in a paper accepted for publication in          #
# Acta Crystallographica Section E. It conforms to the requirements of       #
# Notes for Authors for Acta Crystallographica Section E, and has been       #
# peer reviewed under the auspices of the IUCr Commission on Journals.       #
#                                                                            #
# Full details of the Crystallographic Information File format               #
# are given in the paper "The Crystallographic Information File (CIF):       #
# a New Standard Archive File for Crystallography" by S. R. Hall, F. H.      #
# Allen and I. D. Brown [Acta Cryst. (1991), A47, 655-685].                  #
#                                                                            #
# The current version of the core CIF dictionary is obtainable from          #
# ftp://ftp.iucr.org/pub/cif_core.dic.                                       #
#                                                                            #
# Software is freely available for graphical display of the structure(s)     #
# in this CIF. For information consult the CIF software page                 #
# http://www.iucr.org/resources/cif/software.                                #
#                                                                            #
# This file may be used for bona fide research purposes within the           #
# scientific community so long as proper attribution is given to the journal # 
# article from which it was obtained.                                        #
#                                                                            #
##############################################################################
data_I
_audit_creation_method     SHELXL-97
_chemical_name_systematic
;
6,7-Dichloro-3-(2,4-dichlorobenzyl)quinoxalin-2(1<i>H</i>)-one
;
_chemical_name_common     ?
_chemical_formula_moiety     'C15 H8 Cl4 N2 O'
_chemical_formula_sum     'C15 H8 Cl4 N2 O'
_chemical_formula_iupac     'C15 H8 Cl4 N2 O'
_chemical_formula_weight     374.03
_chemical_melting_point     ?
_symmetry_cell_setting     triclinic
_symmetry_space_group_name_H-M     'P -1'
_symmetry_space_group_name_Hall     '-P 1'
loop_
    _symmetry_equiv_pos_as_xyz
    'x, y, z'
    '-x, -y, -z'
_cell_length_a     7.7150(7)
_cell_length_b     8.2058(8)
_cell_length_c     11.9722(12)
_cell_angle_alpha     83.7710(10)
_cell_angle_beta     84.3620(10)
_cell_angle_gamma     84.298(2)
_cell_volume     746.79(12)
_cell_formula_units_Z     2
_cell_measurement_reflns_used     742
_cell_measurement_theta_min     2.895
_cell_measurement_theta_max     26.11
_cell_measurement_temperature     298(2)
_exptl_crystal_description     'prism'
_exptl_crystal_colour     'colorless'
_exptl_crystal_size_max     0.16
_exptl_crystal_size_mid     0.09
_exptl_crystal_size_min     0.05
_exptl_crystal_density_diffrn     1.663
_exptl_crystal_density_meas     ?
_exptl_crystal_density_method     'not measured'
_exptl_crystal_F_000     376
_exptl_absorpt_coefficient_mu     0.793
_exptl_absorpt_correction_type     multi-scan
_exptl_absorpt_process_details     '(SADABS; Sheldrick, 1996)'
_exptl_absorpt_correction_T_min     0.8836
_exptl_absorpt_correction_T_max     0.9614
_exptl_special_details
;
The data was obtained at Xuzhou Medical College collected by Jinpeng Zhang.
;
_diffrn_ambient_temperature     298(2)
_diffrn_radiation_type     MoK\a
_diffrn_radiation_wavelength     0.71073
_diffrn_radiation_source     'fine-focus sealed tube'
_diffrn_radiation_monochromator     graphite
_diffrn_measurement_device_type     'Bruker SMART CCD area-detector'
_diffrn_measurement_method     '\f and \w scans'
_diffrn_detector_area_resol_mean     ?
_diffrn_reflns_number     3811
_diffrn_reflns_av_R_equivalents     0.0356
_diffrn_reflns_av_sigmaI/netI     0.0916
_diffrn_reflns_theta_min     2.51
_diffrn_reflns_theta_max     25.02
_diffrn_reflns_theta_full     25.02
_diffrn_measured_fraction_theta_max     0.987
_diffrn_measured_fraction_theta_full     0.987
_diffrn_reflns_limit_h_min     -9
_diffrn_reflns_limit_h_max     5
_diffrn_reflns_limit_k_min     -9
_diffrn_reflns_limit_k_max     9
_diffrn_reflns_limit_l_min     -13
_diffrn_reflns_limit_l_max     14
_diffrn_standards_number     0
_diffrn_standards_interval_count     ?
_diffrn_standards_interval_time     ?
_diffrn_standards_decay_%     ?
_refine_special_details
;
Refinement of <i>F</i>^2^ against ALL reflections. The weighted <i>R</i>-factor
<i>wR</i> and goodness of fit <i>S</i> are based on <i>F</i>^2^, conventional
<i>R</i>-factors <i>R</i> are based on <i>F</i>, with <i>F</i> set to zero for
negative <i>F</i>^2^. The threshold expression of <i>F</i>^2^ >
\s(<i>F</i>^2^) is used only for calculating <i>R</i>-factors(gt) <i>etc</i>.
and is not relevant to the choice of reflections for refinement.
<i>R</i>-factors based on <i>F</i>^2^ are statistically about twice as large
as those based on <i>F</i>, and <i>R</i>- factors based on ALL data will be
even larger.
;
_reflns_number_total     2590
_reflns_number_gt     1364
_reflns_threshold_expression     I>2\s(I)
_refine_ls_structure_factor_coef     Fsqd
_refine_ls_matrix_type     full
_refine_ls_R_factor_all     0.1131
_refine_ls_R_factor_gt     0.0547
_refine_ls_wR_factor_gt     0.0910
_refine_ls_wR_factor_ref     0.1027
_refine_ls_goodness_of_fit_ref     1.007
_refine_ls_restrained_S_all     1.007
_refine_ls_number_reflns     2590
_refine_ls_number_parameters     199
_refine_ls_number_restraints     0
_refine_ls_hydrogen_treatment     constr
_refine_ls_weighting_scheme     calc
_refine_ls_weighting_details
                 'calc w=1/[\s^2^(Fo^2^)+(0.0247P)^2^] where P=(Fo^2^+2Fc^2^)/3'
_atom_sites_solution_hydrogens     geom
_atom_sites_solution_primary     direct
_atom_sites_solution_secondary     difmap
_refine_ls_shift/su_max     0.000
_refine_ls_shift/su_mean     0.000
_refine_diff_density_max     0.267
_refine_diff_density_min     -0.258
_refine_ls_extinction_method     none
_refine_ls_extinction_coef     ?
loop_
    _atom_type_symbol
    _atom_type_description
    _atom_type_scat_dispersion_real
    _atom_type_scat_dispersion_imag
    _atom_type_scat_source
    'C' 'C' 0.0033 0.0016
                         'International Tables Vol C Tables 4.2.6.8 and 6.1.1.4'
    'H' 'H' 0.0000 0.0000
                         'International Tables Vol C Tables 4.2.6.8 and 6.1.1.4'
    'N' 'N' 0.0061 0.0033
                         'International Tables Vol C Tables 4.2.6.8 and 6.1.1.4'
    'O' 'O' 0.0106 0.0060
                         'International Tables Vol C Tables 4.2.6.8 and 6.1.1.4'
    'Cl' 'Cl' 0.1484 0.1585
                         'International Tables Vol C Tables 4.2.6.8 and 6.1.1.4'
_computing_data_collection     'SMART (Bruker, 1998)'
_computing_cell_refinement     'SAINT (Bruker, 1999)'
_computing_data_reduction     'SAINT (Bruker, 1999)'
_computing_structure_solution     'SHELXS97 (Sheldrick, 2008)'
_computing_structure_refinement     'SHELXL97 (Sheldrick, 2008)'
_computing_molecular_graphics     'SHELXTL (Sheldrick, 2008)'
_computing_publication_material     'SHELXTL (Sheldrick, 2008)'
loop_
    _atom_site_type_symbol
    _atom_site_label
    _atom_site_fract_x
    _atom_site_fract_y
    _atom_site_fract_z
    _atom_site_U_iso_or_equiv
    _atom_site_adp_type
    _atom_site_calc_flag
    _atom_site_refinement_flags
    _atom_site_occupancy
    _atom_site_symmetry_multiplicity
    _atom_site_disorder_assembly
    _atom_site_disorder_group
    Cl Cl1 0.77372(19) 0.40780(15) 0.26074(9) 0.0645(4) Uani d . 1 1 . .
    Cl Cl2 0.62590(18) 0.18395(14) 0.47312(10) 0.0575(4) Uani d . 1 1 . .
    Cl Cl3 0.4357(2) 1.04383(15) 0.75266(10) 0.0745(5) Uani d . 1 1 . .
    Cl Cl4 0.0594(2) 0.7248(2) 1.09562(11) 0.0880(5) Uani d . 1 1 . .
    N N1 0.8827(5) 0.8183(4) 0.5316(3) 0.0447(10) Uani d . 1 1 . .
    H H1 0.9289 0.8757 0.4739 0.054 Uiso calc R 1 1 . .
    N N2 0.7257(5) 0.6358(4) 0.7161(3) 0.0431(10) Uani d . 1 1 . .
    O O1 0.9408(4) 1.0040(4) 0.6487(2) 0.0540(9) Uani d . 1 1 . .
    C C1 0.8754(6) 0.8778(5) 0.6340(3) 0.0406(12) Uani d . 1 1 . .
    C C2 0.7819(6) 0.7756(5) 0.7279(3) 0.0418(12) Uani d . 1 1 . .
    C C3 0.7456(6) 0.5778(5) 0.6094(3) 0.0374(11) Uani d . 1 1 . .
    C C4 0.8206(6) 0.6717(5) 0.5149(3) 0.0356(11) Uani d . 1 1 . .
    C C5 0.8302(6) 0.6185(5) 0.4072(3) 0.0416(12) Uani d . 1 1 . .
    H H5 0.8779 0.6820 0.3448 0.050 Uiso calc R 1 1 . .
    C C6 0.7680(6) 0.4710(5) 0.3953(3) 0.0420(12) Uani d . 1 1 . .
    C C7 0.6994(6) 0.3725(5) 0.4901(4) 0.0399(11) Uani d . 1 1 . .
    C C8 0.6891(6) 0.4266(5) 0.5954(3) 0.0419(12) Uani d . 1 1 . .
    H H8 0.6440 0.3613 0.6578 0.050 Uiso calc R 1 1 . .
    C C9 0.7583(7) 0.8441(6) 0.8411(3) 0.0584(14) Uani d . 1 1 . .
    H H9A 0.8507 0.7934 0.8862 0.070 Uiso calc R 1 1 . .
    H H9B 0.7706 0.9614 0.8296 0.070 Uiso calc R 1 1 . .
    C C10 0.5845(7) 0.8167(5) 0.9056(3) 0.0426(12) Uani d . 1 1 . .
    C C11 0.4300(8) 0.9005(5) 0.8721(3) 0.0507(14) Uani d . 1 1 . .
    C C12 0.2672(7) 0.8752(5) 0.9292(4) 0.0544(14) Uani d . 1 1 . .
    H H12 0.1657 0.9328 0.9045 0.065 Uiso calc R 1 1 . .
    C C13 0.2608(7) 0.7620(6) 1.0233(4) 0.0562(14) Uani d . 1 1 . .
    C C14 0.4100(7) 0.6797(6) 1.0607(4) 0.0549(14) Uani d . 1 1 . .
    H H14 0.4037 0.6059 1.1253 0.066 Uiso calc R 1 1 . .
    C C15 0.5711(7) 0.7057(5) 1.0027(3) 0.0517(14) Uani d . 1 1 . .
    H H15 0.6717 0.6485 1.0288 0.062 Uiso calc R 1 1 . .
loop_
    _atom_site_aniso_label
    _atom_site_aniso_U_11
    _atom_site_aniso_U_22
    _atom_site_aniso_U_33
    _atom_site_aniso_U_12
    _atom_site_aniso_U_13
    _atom_site_aniso_U_23
    Cl1 0.0842(11) 0.0672(9) 0.0442(7) -0.0149(8) 0.0021(7) -0.0150(6)
    Cl2 0.0672(10) 0.0447(7) 0.0626(8) -0.0132(7) -0.0054(7) -0.0079(6)
    Cl3 0.1159(14) 0.0603(8) 0.0459(7) -0.0194(9) -0.0035(8) 0.0086(6)
    Cl4 0.0741(12) 0.1161(13) 0.0705(9) -0.0285(10) 0.0238(8) -0.0039(8)
    N1 0.059(3) 0.042(2) 0.031(2) -0.014(2) 0.0130(18) 0.0019(17)
    N2 0.050(3) 0.050(2) 0.030(2) -0.012(2) 0.0019(19) -0.0031(18)
    O1 0.070(3) 0.0498(19) 0.0455(18) -0.0295(19) 0.0063(17) -0.0050(15)
    C1 0.041(3) 0.045(3) 0.035(3) -0.009(2) 0.001(2) 0.001(2)
    C2 0.045(3) 0.049(3) 0.031(2) -0.012(3) 0.003(2) -0.004(2)
    C3 0.039(3) 0.037(2) 0.035(2) -0.005(2) 0.005(2) 0.000(2)
    C4 0.034(3) 0.032(2) 0.038(2) -0.004(2) 0.002(2) 0.003(2)
    C5 0.049(3) 0.038(3) 0.035(2) -0.008(2) 0.003(2) 0.004(2)
    C6 0.039(3) 0.049(3) 0.038(2) -0.003(2) -0.003(2) -0.004(2)
    C7 0.041(3) 0.032(2) 0.046(3) -0.004(2) 0.000(2) -0.005(2)
    C8 0.046(3) 0.039(3) 0.037(3) -0.009(2) 0.004(2) 0.007(2)
    C9 0.072(4) 0.069(3) 0.041(3) -0.036(3) 0.002(3) -0.013(2)
    C10 0.057(4) 0.043(3) 0.032(3) -0.022(3) 0.006(3) -0.009(2)
    C11 0.087(5) 0.037(3) 0.030(3) -0.014(3) -0.002(3) -0.004(2)
    C12 0.061(4) 0.055(3) 0.048(3) -0.011(3) 0.003(3) -0.013(3)
    C13 0.068(4) 0.056(3) 0.046(3) -0.018(3) 0.014(3) -0.017(3)
    C14 0.069(4) 0.060(3) 0.037(3) -0.024(3) 0.007(3) -0.003(2)
    C15 0.067(4) 0.053(3) 0.036(3) -0.012(3) -0.001(3) -0.004(2)
_geom_special_details
;
All e.s.d.'s (except the e.s.d. in the dihedral angle between two l.s. planes)
are estimated using the full covariance matrix. The cell e.s.d.'s are taken
into account individually in the estimation of e.s.d.'s in distances, angles
and torsion angles; correlations between e.s.d.'s in cell parameters are only
used when they are defined by crystal symmetry. An approximate (isotropic)
treatment of cell e.s.d.'s is used for estimating e.s.d.'s involving l.s.
planes.
;
loop_
    _geom_bond_atom_site_label_1
    _geom_bond_atom_site_label_2
    _geom_bond_site_symmetry_2
    _geom_bond_distance
    _geom_bond_publ_flag
    Cl1 C6 . 1.740(4) ?
    Cl2 C7 . 1.738(4) ?
    Cl3 C11 . 1.750(4) ?
    Cl4 C13 . 1.740(5) ?
    N1 C1 . 1.362(5) ?
    N1 C4 . 1.380(5) ?
    N1 H1 . 0.8600 ?
    N2 C2 . 1.292(5) ?
    N2 C3 . 1.401(5) ?
    O1 C1 . 1.233(5) ?
    C1 C2 . 1.498(5) ?
    C2 C9 . 1.511(5) ?
    C3 C8 . 1.387(5) ?
    C3 C4 . 1.407(5) ?
    C4 C5 . 1.398(5) ?
    C5 C6 . 1.371(5) ?
    C5 H5 . 0.9300 ?
    C6 C7 . 1.411(5) ?
    C7 C8 . 1.374(5) ?
    C8 H8 . 0.9300 ?
    C9 C10 . 1.505(6) ?
    C9 H9A . 0.9700 ?
    C9 H9B . 0.9700 ?
    C10 C11 . 1.388(6) ?
    C10 C15 . 1.399(5) ?
    C11 C12 . 1.393(6) ?
    C12 C13 . 1.380(6) ?
    C12 H12 . 0.9300 ?
    C13 C14 . 1.365(6) ?
    C14 C15 . 1.386(6) ?
    C14 H14 . 0.9300 ?
    C15 H15 . 0.9300 ?
loop_
    _geom_angle_atom_site_label_1
    _geom_angle_atom_site_label_2
    _geom_angle_atom_site_label_3
    _geom_angle_site_symmetry_1
    _geom_angle_site_symmetry_3
    _geom_angle
    _geom_angle_publ_flag
    C1 N1 C4 . . 124.0(3) ?
    C1 N1 H1 . . 118.0 ?
    C4 N1 H1 . . 118.0 ?
    C2 N2 C3 . . 119.1(3) ?
    O1 C1 N1 . . 123.2(4) ?
    O1 C1 C2 . . 122.7(4) ?
    N1 C1 C2 . . 114.1(4) ?
    N2 C2 C1 . . 123.6(4) ?
    N2 C2 C9 . . 120.6(4) ?
    C1 C2 C9 . . 115.8(4) ?
    C8 C3 N2 . . 120.0(3) ?
    C8 C3 C4 . . 119.0(4) ?
    N2 C3 C4 . . 121.0(4) ?
    N1 C4 C5 . . 121.1(3) ?
    N1 C4 C3 . . 118.0(3) ?
    C5 C4 C3 . . 120.9(4) ?
    C6 C5 C4 . . 118.8(4) ?
    C6 C5 H5 . . 120.6 ?
    C4 C5 H5 . . 120.6 ?
    C5 C6 C7 . . 120.7(4) ?
    C5 C6 Cl1 . . 118.8(3) ?
    C7 C6 Cl1 . . 120.4(3) ?
    C8 C7 C6 . . 119.9(4) ?
    C8 C7 Cl2 . . 120.2(3) ?
    C6 C7 Cl2 . . 119.9(3) ?
    C7 C8 C3 . . 120.5(4) ?
    C7 C8 H8 . . 119.8 ?
    C3 C8 H8 . . 119.8 ?
    C10 C9 C2 . . 113.7(4) ?
    C10 C9 H9A . . 108.8 ?
    C2 C9 H9A . . 108.8 ?
    C10 C9 H9B . . 108.8 ?
    C2 C9 H9B . . 108.8 ?
    H9A C9 H9B . . 107.7 ?
    C11 C10 C15 . . 116.8(4) ?
    C11 C10 C9 . . 121.7(4) ?
    C15 C10 C9 . . 121.5(5) ?
    C10 C11 C12 . . 122.8(4) ?
    C10 C11 Cl3 . . 119.6(4) ?
    C12 C11 Cl3 . . 117.5(4) ?
    C13 C12 C11 . . 118.1(5) ?
    C13 C12 H12 . . 121.0 ?
    C11 C12 H12 . . 121.0 ?
    C14 C13 C12 . . 120.9(5) ?
    C14 C13 Cl4 . . 119.6(4) ?
    C12 C13 Cl4 . . 119.4(5) ?
    C13 C14 C15 . . 120.3(5) ?
    C13 C14 H14 . . 119.8 ?
    C15 C14 H14 . . 119.8 ?
    C14 C15 C10 . . 121.0(5) ?
    C14 C15 H15 . . 119.5 ?
    C10 C15 H15 . . 119.5 ?
loop_
    _geom_torsion_atom_site_label_1
    _geom_torsion_atom_site_label_2
    _geom_torsion_atom_site_label_3
    _geom_torsion_atom_site_label_4
    _geom_torsion_site_symmetry_1
    _geom_torsion_site_symmetry_2
    _geom_torsion_site_symmetry_3
    _geom_torsion_site_symmetry_4
    _geom_torsion
    _geom_torsion_publ_flag
    C4 N1 C1 O1 . . . . 175.5(4) ?
    C4 N1 C1 C2 . . . . -4.0(6) ?
    C3 N2 C2 C1 . . . . -2.8(7) ?
    C3 N2 C2 C9 . . . . 178.4(4) ?
    O1 C1 C2 N2 . . . . -173.8(5) ?
    N1 C1 C2 N2 . . . . 5.7(7) ?
    O1 C1 C2 C9 . . . . 5.1(7) ?
    N1 C1 C2 C9 . . . . -175.4(4) ?
    C2 N2 C3 C8 . . . . 178.8(4) ?
    C2 N2 C3 C4 . . . . -2.0(6) ?
    C1 N1 C4 C5 . . . . 179.2(4) ?
    C1 N1 C4 C3 . . . . -0.2(7) ?
    C8 C3 C4 N1 . . . . -177.2(4) ?
    N2 C3 C4 N1 . . . . 3.5(6) ?
    C8 C3 C4 C5 . . . . 3.4(7) ?
    N2 C3 C4 C5 . . . . -175.9(4) ?
    N1 C4 C5 C6 . . . . 179.4(4) ?
    C3 C4 C5 C6 . . . . -1.2(7) ?
    C4 C5 C6 C7 . . . . -1.5(7) ?
    C4 C5 C6 Cl1 . . . . 178.0(3) ?
    C5 C6 C7 C8 . . . . 2.1(7) ?
    Cl1 C6 C7 C8 . . . . -177.4(3) ?
    C5 C6 C7 Cl2 . . . . -178.6(4) ?
    Cl1 C6 C7 Cl2 . . . . 1.9(5) ?
    C6 C7 C8 C3 . . . . 0.1(7) ?
    Cl2 C7 C8 C3 . . . . -179.2(3) ?
    N2 C3 C8 C7 . . . . 176.5(4) ?
    C4 C3 C8 C7 . . . . -2.8(7) ?
    N2 C2 C9 C10 . . . . -39.4(6) ?
    C1 C2 C9 C10 . . . . 141.7(4) ?
    C2 C9 C10 C11 . . . . -70.7(6) ?
    C2 C9 C10 C15 . . . . 109.5(5) ?
    C15 C10 C11 C12 . . . . -1.5(7) ?
    C9 C10 C11 C12 . . . . 178.8(4) ?
    C15 C10 C11 Cl3 . . . . 179.1(3) ?
    C9 C10 C11 Cl3 . . . . -0.7(6) ?
    C10 C11 C12 C13 . . . . 0.3(7) ?
    Cl3 C11 C12 C13 . . . . 179.8(3) ?
    C11 C12 C13 C14 . . . . 1.2(7) ?
    C11 C12 C13 Cl4 . . . . -179.1(3) ?
    C12 C13 C14 C15 . . . . -1.6(8) ?
    Cl4 C13 C14 C15 . . . . 178.7(3) ?
    C13 C14 C15 C10 . . . . 0.3(7) ?
    C11 C10 C15 C14 . . . . 1.1(6) ?
    C9 C10 C15 C14 . . . . -179.1(4) ?
loop_
    _geom_hbond_atom_site_label_D
    _geom_hbond_atom_site_label_H
    _geom_hbond_atom_site_label_A
    _geom_hbond_site_symmetry_A
    _geom_hbond_distance_DH
    _geom_hbond_distance_HA
    _geom_hbond_distance_DA
    _geom_hbond_angle_DHA
    N1 H1 O1 2_776 0.86 1.93 2.789(4) 173.1
data_global
_journal_date_recd_electronic     2012-06-28
_journal_date_accepted     2012-07-07
_journal_name_full     'Acta Crystallographica, Section E'
_journal_year     2012
_journal_volume     68
_journal_issue      8
_journal_page_first     o2481
_journal_page_last     o2481
_journal_paper_category     QO
_journal_paper_doi     10.1107/S160053681203098X
_journal_coeditor_code     SJ5253
_publ_contact_author_name     'Lichun Xu'
_publ_contact_author_address
;
Department of Public Health
Xuzhou Medical College
Xuzhou 221000
People's Republic of China
;
_publ_contact_author_email     jsxzzjp@163.com
_publ_contact_author_fax     '+86-516-83403165'
_publ_contact_author_phone     '+86-516-83403165'
_publ_section_title
;
6,7-Dichloro-3-(2,4-dichlorobenzyl)quinoxalin-2(1<i>H</i>)-one
;
loop_
    _publ_author_name
    _publ_author_footnote
    _publ_author_address
    'Zhang, Jinpeng' .
;
Department of Public Health,
Xuzhou Medical College,
Xuzhou 221000,
People's Republic of China.
;
    'Wang, Yinan' .
;
Out Patient Department,
Xuzhou Airforce College,
Xuzhou 221000,
People's Republic of China.
;
    'Wang, Qian' .
;
Department of Public Health,
Xuzhou Medical College,
Xuzhou 221000,
People's Republic of China.
;
    'Xu, Lichun' .
;
Department of Public Health,
Xuzhou Medical College,
Xuzhou 221000,
People's Republic of China.
;
