# Supplementary material for: 6,7-Dichloro-3-(2,4-dichloro­benz­yl)­quinoxalin-2(1H)-one
Source: Acta Crystallogr Sect E Struct Rep Online. 2012 Jul 18;68(Pt 8):o2481. doi: 10.1107/S160053681203098X (PMC3414936; doi:10.1107/S160053681203098X)
Supplement: Supplementary file 2 [file e-68-o2481-Isup2.hkl]

# 
# h,k,l, Fc-squared, Fo-squared, sigma(Fo-squared) and status flag 
# 
data_I
_shelx_title ' 110515a in P-1' 
_shelx_refln_list_code          4 
_shelx_F_calc_maximum      193.63 
_exptl_crystal_F_000       376.00 
_reflns_d_resolution_high  0.8403 
 
loop_ 
 _symmetry_equiv_pos_as_xyz 
 'x, y, z' 
 '-x, -y, -z' 
 
_cell_length_a     7.7150 
_cell_length_b     8.2058 
_cell_length_c    11.9722 
_cell_angle_alpha  83.771 
_cell_angle_beta   84.362 
_cell_angle_gamma  84.298 
 
_shelx_F_squared_multiplier     1.000 
 
loop_ 
 _refln_index_h 
 _refln_index_k 
 _refln_index_l 
 _refln_F_squared_calc 
 _refln_F_squared_meas 
 _refln_F_squared_sigma 
 _refln_observed_status 
   1   0   0      403.19      332.73     10.12 o 
   2   0   0     2163.98     1941.80     35.12 o 
   3   0   0        0.02       13.55     10.50 o 
   4   0   0       33.24       32.07     10.31 o 
   5   0   0      160.98      158.98     13.91 o 
   6   0   0      593.44      571.84     27.11 o 
   7   0   0        3.17        1.25     10.69 o 
   8   0   0        0.00       15.27     18.33 o 
   9   0   0        3.72       10.69     15.08 o 
  -8   1   0        3.53        0.57     14.89 o 
  -7   1   0        8.22       12.66     10.46 o 
  -6   1   0      267.30      266.95     17.80 o 
  -5   1   0       31.96       24.12     12.03 o 
  -4   1   0     2412.60     2253.17     49.73 o 
  -3   1   0       77.90       75.75      7.89 o 
  -2   1   0     9891.44    10861.03    230.70 o 
  -1   1   0     1001.93     1081.00     17.85 o 
   0   1   0       12.30       11.02      2.93 o 
   1   1   0      110.84      101.37      8.21 o 
   2   1   0     1302.74     1346.77     32.45 o 
   3   1   0       96.63       86.29     13.94 o 
   4   1   0       18.76       27.11     13.55 o 
   5   1   0       50.65       55.93     14.13 o 
   6   1   0      143.55      127.14     20.23 o 
   7   1   0        3.71        5.73     18.33 o 
   8   1   0        1.58        4.04     13.01 o 
   9   1   0        0.82       13.74     19.85 o 
  -8   2   0       20.99       32.07     16.99 o 
  -7   2   0        3.35        9.74     17.37 o 
  -6   2   0        7.22        9.18     10.08 o 
  -5   2   0       44.83       57.62     10.93 o 
  -4   2   0      270.04      232.52     13.93 o 
  -3   2   0       48.24       35.93     18.14 o 
  -2   2   0      129.86      124.39      9.12 o 
  -1   2   0       24.89       25.72      7.06 o 
   0   2   0      740.67      752.69     16.89 o 
   1   2   0      939.57      778.04     19.28 o 
   2   2   0      521.37      528.59     23.29 o 
   3   2   0      245.01      249.88     19.47 o 
   4   2   0      366.02      389.62     28.06 o 
   5   2   0      270.28      248.74     24.24 o 
   6   2   0       20.89       14.89     13.74 o 
   7   2   0       22.84       22.14     19.09 o 
   8   2   0       21.08       24.24     17.37 o 
   9   2   0       39.40       69.87     23.48 o 
  -8   3   0       27.91       27.49     18.14 o 
  -7   3   0        6.89       -4.96     17.94 o 
  -6   3   0        2.23        6.86      9.79 o 
  -5   3   0        5.05        6.92     11.46 o 
  -4   3   0      287.08      280.33     16.74 o 
  -3   3   0      351.54      337.32     16.14 o 
  -2   3   0      375.85      368.72     42.47 o 
  -1   3   0        1.35       -4.82      5.73 o 
   0   3   0       76.42       75.46      8.71 o 
   1   3   0      302.82      329.55     13.63 o 
   2   3   0      317.16      289.51     14.51 o 
   3   3   0     1210.25     1272.32     46.39 o 
   4   3   0        0.28        4.77     10.88 o 
   5   3   0       35.56       47.53     23.10 o 
   6   3   0        1.40       -7.06     14.89 o 
   7   3   0       17.18       29.78     16.23 o 
   8   3   0      333.38      403.55     37.61 o 
  -7   4   0       13.12       -3.44     12.98 o 
  -6   4   0        1.63        6.30     13.36 o 
  -5   4   0        1.72       -1.55      9.69 o 
  -4   4   0       65.16       78.93     13.36 o 
  -3   4   0        2.80        1.99      7.89 o 
  -2   4   0       30.37       38.86      9.89 o 
  -1   4   0      830.66      857.95     24.23 o 
   0   4   0      238.18      262.85     14.76 o 
   1   4   0      125.76      105.02     10.31 o 
   2   4   0     4200.29     4186.73     56.29 o 
   3   4   0       95.91      100.79     18.52 o 
   4   4   0      134.56      121.98     19.85 o 
   5   4   0       57.67       65.29     17.18 o 
   6   4   0       85.03       82.85     21.76 o 
   7   4   0       94.41       76.93     20.81 o 
   8   4   0        6.31       -0.76     20.62 o 
  -7   5   0       10.86        2.86     19.85 o 
  -6   5   0        0.09        0.76     11.45 o 
  -5   5   0        6.46       -7.64     13.17 o 
  -4   5   0       16.42       16.76      9.84 o 
  -3   5   0      177.25      217.28     17.19 o 
  -2   5   0     1517.02     1708.82     70.06 o 
  -1   5   0      141.50      154.76     14.05 o 
   0   5   0      931.42      926.48     28.42 o 
   1   5   0       18.99       14.99      8.97 o 
   2   5   0       57.40       47.01     10.09 o 
   3   5   0       28.80       21.00     16.42 o 
   4   5   0      117.53      158.25     24.24 o 
   5   5   0       50.01       97.17     20.62 o 
   6   5   0        0.84       12.98     19.09 o 
   7   5   0       14.69       33.60     17.56 o 
   8   5   0       22.07       44.10     19.66 o 
  -6   6   0        1.51        7.64     13.74 o 
  -5   6   0       66.93       66.24     16.99 o 
  -4   6   0      225.68      249.35     19.89 o 
  -3   6   0       17.46       28.83     16.32 o 
  -2   6   0      106.57      111.60     14.78 o 
  -1   6   0        0.75       -3.60     10.97 o 
   0   6   0       12.20       12.81     10.79 o 
   1   6   0       71.50       70.98     12.36 o 
   2   6   0       68.51       66.45     12.69 o 
   3   6   0        0.31       -0.36      8.24 o 
   4   6   0      124.64      118.16     21.38 o 
   5   6   0       51.77       62.80     17.37 o 
   6   6   0       10.04       12.98     14.32 o 
   7   6   0        7.89       17.37     19.85 o 
  -5   7   0       10.76       -8.78     10.31 o 
  -4   7   0        0.55       -4.01     12.60 o 
  -3   7   0        0.03       -7.96      9.35 o 
  -2   7   0        7.10       13.36     10.55 o 
  -1   7   0      131.13      143.36     17.76 o 
   0   7   0       12.66       13.11     10.57 o 
   1   7   0        9.17       10.42     12.31 o 
   2   7   0        2.10        6.27     11.14 o 
   3   7   0        8.39        5.63      8.57 o 
   4   7   0      103.36      101.75     19.85 o 
   5   7   0      228.94      257.71     35.32 o 
   6   7   0        3.82       14.70     15.08 o 
  -4   8   0        7.16        8.21     12.60 o 
  -3   8   0        5.68       -4.01     16.04 o 
  -2   8   0       65.36       98.07     17.22 o 
  -1   8   0       64.51       65.06     15.59 o 
   0   8   0       44.58       38.19     13.51 o 
   1   8   0      184.02      197.88     19.75 o 
   2   8   0        7.41       12.96     10.16 o 
   3   8   0       49.67       46.53     12.70 o 
   4   8   0      230.73      216.48     29.40 o 
  -2   9   0       27.96       17.18     14.70 o 
  -1   9   0       45.74       62.51     15.08 o 
   0   9   0       14.98       17.11     10.71 o 
   1   9   0        0.52        6.64      8.53 o 
   2   9   0       13.50        8.87      8.88 o 
   3   9   0       16.58       13.63     12.02 o 
   4   9   0       30.16       42.57     16.61 o 
  -3  -9   1       68.29      115.11     29.97 o 
  -2  -9   1       65.39       61.47     14.99 o 
  -1  -9   1       27.03       18.23     10.80 o 
   0  -9   1        6.46        8.31     12.48 o 
   1  -9   1       37.44       36.08     21.76 o 
   2  -9   1        1.87       11.07     15.27 o 
  -5  -8   1       16.41       37.22     18.52 o 
  -4  -8   1       21.80       20.23     16.04 o 
  -3  -8   1       39.28       53.83     19.85 o 
  -2  -8   1       36.27       29.32     10.75 o 
  -1  -8   1        0.08        9.90      9.90 o 
   0  -8   1        1.40       -0.90     12.12 o 
   1  -8   1        4.01        1.44      9.81 o 
   2  -8   1       91.38      108.56     16.88 o 
   3  -8   1        4.24       -3.05     17.75 o 
  -6  -7   1        6.08       19.28     19.85 o 
  -5  -7   1        0.00       13.55     18.90 o 
  -4  -7   1        0.01      -18.52     15.46 o 
  -3  -7   1       91.07       88.19     24.63 o 
  -2  -7   1       80.44       82.13     13.57 o 
  -1  -7   1       17.58       15.59     12.31 o 
   0  -7   1       33.57       36.16     12.80 o 
   1  -7   1      135.89      145.70     16.85 o 
   2  -7   1       58.06       62.01     14.62 o 
   3  -7   1        0.04        7.15     11.95 o 
   4  -7   1       30.15       35.89     15.94 o 
  -7  -6   1        0.25        4.20     16.23 o 
  -6  -6   1        5.11       23.86     15.65 o 
  -5  -6   1       14.29       16.42     16.42 o 
  -4  -6   1        1.81       -4.58     12.60 o 
  -3  -6   1       26.01       32.64     16.42 o 
  -2  -6   1        4.72        2.67      8.10 o 
  -1  -6   1       27.77       26.65     14.03 o 
   0  -6   1      306.08      296.87     20.24 o 
   1  -6   1       10.96       12.70     12.40 o 
   2  -6   1      276.93      278.50     20.11 o 
   3  -6   1       74.24       80.30     13.97 o 
   4  -6   1      220.99      278.61     21.85 o 
   5  -6   1       33.88       18.14     15.84 o 
   6  -6   1        0.63      -10.69     13.55 o 
  -8  -5   1       11.92       17.94     22.72 o 
  -7  -5   1       18.48       13.74     23.48 o 
  -6  -5   1      108.17       93.16     20.23 o 
  -5  -5   1      132.20      132.86     25.96 o 
  -4  -5   1      505.01      520.38     35.70 o 
  -3  -5   1      146.38      174.10     23.29 o 
  -2  -5   1      818.39      774.90     31.59 o 
  -1  -5   1      185.41      172.70     14.24 o 
   0  -5   1     2576.55     2729.33     66.15 o 
   1  -5   1      283.77      270.02     16.94 o 
   2  -5   1        6.90       13.77      9.53 o 
   3  -5   1      198.96      181.75     17.01 o 
   4  -5   1        1.47       -0.48     11.65 o 
   5  -5   1        0.94        2.25      7.26 o 
   6  -5   1        7.45      -11.64     16.42 o 
   7  -5   1        1.02      -21.19     16.99 o 
  -8  -4   1       14.21        4.96     16.04 o 
  -7  -4   1       83.27      100.03     21.95 o 
  -6  -4   1     1383.53     1462.46     65.48 o 
  -5  -4   1      154.19      158.63     23.10 o 
  -4  -4   1       55.56       45.43     16.42 o 
  -3  -4   1      457.95      440.40     30.16 o 
  -2  -4   1       39.88       37.64      8.78 o 
  -1  -4   1     1884.05     1882.99     26.10 o 
   0  -4   1      499.42      512.75     19.83 o 
   1  -4   1       88.40       90.85     10.25 o 
   2  -4   1        5.46       12.31      7.65 o 
   3  -4   1        2.74       -0.86      9.16 o 
   4  -4   1       47.78       42.30      9.79 o 
   5  -4   1       72.36       81.13     22.81 o 
   6  -4   1       20.03       25.45     11.81 o 
   7  -4   1        2.61        2.48     12.03 o 
  -8  -3   1      148.15      150.04     27.87 o 
  -7  -3   1      156.30      165.32     24.43 o 
  -6  -3   1       94.03       74.83     22.91 o 
  -5  -3   1       11.11        4.58     12.98 o 
  -4  -3   1       20.17       23.29     16.42 o 
  -3  -3   1      192.64      195.86     20.43 o 
  -2  -3   1      245.64      243.97     18.90 o 
  -1  -3   1       28.27       26.83      4.46 o 
   0  -3   1     1478.20     1585.63     44.10 o 
   1  -3   1      236.22      220.59     12.31 o 
   2  -3   1        0.10        1.20      5.26 o 
   3  -3   1       25.87       21.62      7.66 o 
   4  -3   1       12.14        4.44     10.31 o 
   5  -3   1       23.51       34.78     11.05 o 
   6  -3   1      153.35      149.61     16.76 o 
   7  -3   1        6.07       -5.73     12.60 o 
   8  -3   1       33.78       37.61     22.33 o 
  -8  -2   1       18.71       22.72     16.42 o 
  -7  -2   1       15.67       21.38     18.33 o 
  -6  -2   1        3.23       -8.02     17.56 o 
  -5  -2   1      110.32      125.23     21.38 o 
  -4  -2   1      112.36      107.47     15.08 o 
  -3  -2   1      398.83      494.80     29.40 o 
  -2  -2   1      519.89      576.12     25.58 o 
  -1  -2   1     2236.80     2482.22     32.58 o 
   0  -2   1     1398.15     1480.66     16.83 o 
   1  -2   1      802.31      774.82     44.19 o 
   2  -2   1        0.40        4.07      5.95 o 
   3  -2   1      121.06      117.28      9.95 o 
   4  -2   1     3553.83     3388.12     48.54 o 
   5  -2   1       76.97       96.00     11.45 o 
   6  -2   1      796.66      756.02     29.05 o 
   7  -2   1        0.53        0.77     10.64 o 
   8  -2   1        3.38       24.82     15.08 o 
  -9  -1   1       13.22       11.07     20.81 o 
  -8  -1   1        3.17        9.16     19.66 o 
  -7  -1   1       20.61       21.72     11.09 o 
  -6  -1   1        9.66       15.08     16.80 o 
  -5  -1   1      280.81      260.96     23.67 o 
  -4  -1   1     1766.71     1669.00     47.15 o 
  -3  -1   1     1496.26     1565.16     39.71 o 
  -2  -1   1      498.40      566.20     22.53 o 
  -1  -1   1       77.79       58.03      9.54 o 
   0  -1   1     3620.47     2913.84     39.13 o 
   1  -1   1     2016.98     2167.59     33.03 o 
   2  -1   1    37493.17    38900.85    187.48 o 
   3  -1   1       40.21       42.15      8.09 o 
   4  -1   1      552.34      510.37     47.53 o 
   5  -1   1       24.68       17.74     10.31 o 
   6  -1   1       98.95       83.04     12.93 o 
   7  -1   1        9.10        4.42     10.93 o 
   8  -1   1       20.31       37.42     17.75 o 
  -9   0   1        0.20       -6.87     20.04 o 
  -8   0   1        4.19       41.81     20.04 o 
  -7   0   1        6.26       14.55     13.17 o 
  -6   0   1      199.66      207.39     18.88 o 
  -5   0   1       10.91        9.23      9.09 o 
  -4   0   1     2887.75     2411.41     42.57 o 
  -3   0   1       36.18       31.43      7.06 o 
  -2   0   1     4805.08     4863.84     56.51 o 
   1   0   1      449.79      476.29     14.70 o 
   2   0   1      194.24      212.85     15.84 o 
   3   0   1        9.24        9.35      9.74 o 
   4   0   1      256.58      244.73     20.62 o 
   5   0   1        0.48       14.32     16.61 o 
   6   0   1      135.91      145.02     16.21 o 
   7   0   1       12.41        4.87     10.27 o 
   8   0   1       60.65       66.31     14.23 o 
   9   0   1        0.21       -2.29     16.61 o 
  -8   1   1      139.86      174.67     32.64 o 
  -7   1   1        0.10       12.22     18.71 o 
  -6   1   1      316.19      312.40     30.16 o 
  -5   1   1      317.05      273.16     27.58 o 
  -4   1   1        9.76       10.24     10.21 o 
  -3   1   1      268.77      253.60     22.62 o 
  -2   1   1      177.06      197.03      9.34 o 
  -1   1   1       52.93       59.18      8.59 o 
   0   1   1      144.45      168.56      9.35 o 
   1   1   1        0.55        6.87      4.12 o 
   2   1   1      398.61      380.07     21.00 o 
   3   1   1      733.19      602.47     26.53 o 
   4   1   1      155.72      121.98     17.94 o 
   5   1   1       42.16       43.52     16.61 o 
   6   1   1       79.24      107.09     23.86 o 
   7   1   1       91.70      101.17     21.38 o 
   8   1   1        3.11       10.17     22.33 o 
   9   1   1       12.69       41.86     13.16 o 
  -8   2   1       49.36       61.09     21.00 o 
  -7   2   1        3.50        9.35     13.74 o 
  -6   2   1      217.19      183.07     24.63 o 
  -5   2   1       72.14       77.64     17.94 o 
  -4   2   1       35.52       38.85      8.45 o 
  -3   2   1        5.59        0.00      6.06 o 
  -2   2   1      737.15      727.12     17.43 o 
  -1   2   1     2424.70     2534.35     29.23 o 
   0   2   1     1163.24     1224.04     62.42 o 
   1   2   1       29.95       30.84      6.44 o 
   2   2   1      445.61      437.63     16.42 o 
   3   2   1      334.78      369.57     24.43 o 
   4   2   1       36.94       41.23     13.17 o 
   5   2   1      694.71      599.99     34.93 o 
   6   2   1       39.65       28.44     20.04 o 
   7   2   1        3.91        5.35     14.51 o 
   8   2   1        4.47       -6.87     20.81 o 
   9   2   1        1.07       -1.81     18.71 o 
  -8   3   1        3.61        5.92     21.76 o 
  -7   3   1        1.36       -1.34     15.08 o 
  -6   3   1       39.87       41.62     21.38 o 
  -5   3   1      100.79       70.02     15.56 o 
  -4   3   1        0.01       -5.59      8.65 o 
  -3   3   1        2.91       -0.16      7.48 o 
  -2   3   1     2013.72     1871.88    298.28 o 
  -1   3   1     1112.51     1053.31     22.59 o 
   0   3   1       20.48       20.59      6.09 o 
   1   3   1     1137.03     1069.82     27.87 o 
   2   3   1      581.75      566.94     18.76 o 
   3   3   1      240.09      243.39     20.62 o 
   4   3   1     5431.72     5533.31    102.13 o 
   5   3   1       12.62        6.68     12.60 o 
   6   3   1        4.30        3.25     14.51 o 
   7   3   1       44.55       27.87     16.04 o 
   8   3   1        5.99        2.86     19.85 o 
  -7   4   1        0.14       -1.72     18.71 o 
  -6   4   1       34.61       19.09     18.71 o 
  -5   4   1      108.09      100.60     20.81 o 
  -4   4   1       11.88       30.60      9.95 o 
  -3   4   1      274.41      282.14     25.20 o 
  -2   4   1      466.76      503.61     19.48 o 
  -1   4   1      139.19      137.19     11.63 o 
   0   4   1     3738.30     4106.93    169.99 o 
   1   4   1      212.30      216.96     13.29 o 
   2   4   1     1795.35     1764.16     52.11 o 
   3   4   1       41.95       34.86      9.89 o 
   4   4   1        3.63       -7.44     11.45 o 
   5   4   1       12.83       17.94     19.47 o 
   6   4   1       49.95       62.04     22.33 o 
   7   4   1       28.73       32.64     17.37 o 
   8   4   1        6.01      -14.13     13.74 o 
  -7   5   1       13.83       21.95     22.72 o 
  -6   5   1       11.39       -1.15     12.03 o 
  -5   5   1       10.73        7.06     11.26 o 
  -4   5   1        2.26        2.67     17.56 o 
  -3   5   1       61.07       66.76     23.38 o 
  -2   5   1      149.21      155.66     14.54 o 
  -1   5   1       41.57       31.77      9.24 o 
   0   5   1      251.01      266.20     15.92 o 
   1   5   1        3.02       -2.12      7.45 o 
   2   5   1        0.07        0.76      6.87 o 
   3   5   1       79.32       61.50     15.18 o 
   4   5   1       71.54       47.15     21.19 o 
   5   5   1        6.82       12.03     13.94 o 
   6   5   1       68.62       93.54     23.67 o 
   7   5   1       17.50       16.23     16.61 o 
   8   5   1        6.36      -10.88     20.81 o 
  -6   6   1        0.26        1.72     10.12 o 
  -5   6   1        0.12       -3.44     10.31 o 
  -4   6   1       14.87       28.83     15.27 o 
  -3   6   1        0.19       -0.47      9.23 o 
  -2   6   1        0.51       -8.62      8.59 o 
  -1   6   1        7.11       15.52     12.22 o 
   0   6   1      100.40      112.77     15.05 o 
   1   6   1      733.90      729.77     31.31 o 
   2   6   1      105.09      101.17     13.84 o 
   3   6   1      279.92      240.94     18.49 o 
   4   6   1       18.29       39.32     17.75 o 
   5   6   1       43.09       49.82     17.18 o 
   6   6   1       37.62       27.49     20.81 o 
   7   6   1      125.03      126.37     25.96 o 
  -5   7   1        5.19        0.00     11.45 o 
  -4   7   1        4.84       13.74     16.42 o 
  -3   7   1       41.46       37.61     16.23 o 
  -2   7   1       68.65       56.19     13.35 o 
  -1   7   1        2.79        5.31      9.53 o 
   0   7   1      198.02      195.51     17.01 o 
   1   7   1      244.47      256.03     18.81 o 
   2   7   1      102.45      115.87     15.65 o 
   3   7   1      352.16      350.38     22.92 o 
   4   7   1        0.00       16.04     18.90 o 
   5   7   1        0.16        9.35     13.74 o 
   6   7   1       70.83       86.09     21.38 o 
  -4   8   1       17.41       11.84     16.23 o 
  -3   8   1       37.84       41.42     19.09 o 
  -2   8   1        2.36        2.48     12.03 o 
  -1   8   1        3.42        6.96     10.27 o 
   0   8   1       77.69       83.20     13.96 o 
   1   8   1      106.28      118.51     16.58 o 
   2   8   1       53.60       77.01     17.85 o 
   3   8   1        1.07       -3.86     17.37 o 
   4   8   1        8.02        9.16     14.13 o 
   5   8   1        3.53       -3.63     12.22 o 
  -2   9   1       19.21       15.65     18.52 o 
  -1   9   1        7.80       -0.92     11.49 o 
   0   9   1       39.71       45.05     13.43 o 
   1   9   1       70.96       52.98     12.08 o 
   2   9   1       36.46       27.73     10.46 o 
   3   9   1        6.20       16.85     11.88 o 
   4   9   1        0.51        7.06     13.94 o 
  -3  -9   2       83.72      101.94     25.77 o 
  -2  -9   2        0.02       -3.63     14.89 o 
  -1  -9   2        1.54       12.03     20.23 o 
   0  -9   2        0.03      -10.31     13.36 o 
   1  -9   2        0.14       -2.29     14.13 o 
   2  -9   2        5.67       11.26     20.81 o 
  -5  -8   2       44.72       63.57     20.81 o 
  -4  -8   2       78.81       85.52     21.76 o 
  -3  -8   2        2.53        4.01     18.71 o 
  -2  -8   2       22.77       16.65     10.79 o 
  -1  -8   2       10.28       15.74     16.99 o 
   0  -8   2       32.39       41.10     12.42 o 
   1  -8   2       23.48       13.17     19.28 o 
   2  -8   2        6.15        2.10     13.36 o 
   3  -8   2        6.22       32.83     22.33 o 
   4  -8   2       21.97       11.26     20.43 o 
  -6  -7   2       17.59       33.60     16.61 o 
  -5  -7   2        1.46       18.33     14.51 o 
  -4  -7   2       30.08       27.49     15.46 o 
  -3  -7   2       74.19       63.19     18.33 o 
  -2  -7   2       49.52       67.17     13.07 o 
  -1  -7   2        3.07        7.15     10.83 o 
   0  -7   2       14.18       15.99      9.31 o 
   1  -7   2        0.46        3.45     11.05 o 
   2  -7   2      186.34      257.50     22.31 o 
   3  -7   2       30.28       55.17     18.71 o 
   4  -7   2       46.53       62.42     22.91 o 
  -7  -6   2       68.07       86.86     22.72 o 
  -6  -6   2       23.03       37.03     20.23 o 
  -5  -6   2      160.08      183.26     27.68 o 
  -4  -6   2      515.96      518.86     38.56 o 
  -3  -6   2       36.35       20.62     14.70 o 
  -2  -6   2     1011.42      965.05     33.38 o 
  -1  -6   2      334.85      310.42     19.92 o 
   0  -6   2      435.65      477.35     24.72 o 
   1  -6   2      116.91      103.23     13.64 o 
   2  -6   2      464.96      525.04     32.74 o 
   3  -6   2      101.19      116.55     15.05 o 
   4  -6   2        0.55       -7.52      8.88 o 
   5  -6   2       25.38       41.04     18.71 o 
  -7  -5   2       51.55       61.85     22.14 o 
  -6  -5   2       54.53       61.66     22.14 o 
  -5  -5   2      183.05      239.38     30.93 o 
  -4  -5   2     2542.46     2425.14     75.79 o 
  -3  -5   2      515.50      494.04     33.98 o 
  -2  -5   2       22.99       24.87      9.45 o 
  -1  -5   2       83.26       76.54     11.20 o 
   0  -5   2      207.26      189.62     16.32 o 
   1  -5   2      119.25      125.01     13.39 o 
   2  -5   2       70.53       82.43     13.74 o 
   3  -5   2        4.89        6.41     16.04 o 
   4  -5   2        7.02       20.90     11.78 o 
   5  -5   2        9.88        9.55     11.03 o 
   6  -5   2       53.92       55.24     17.94 o 
  -8  -4   2       85.10       66.05     20.62 o 
  -7  -4   2       50.24      311.35     37.03 o 
  -6  -4   2      266.41      270.88     30.93 o 
  -5  -4   2      438.17      487.17     39.32 o 
  -4  -4   2      107.44       94.11     18.52 o 
  -3  -4   2        1.74        5.15     13.74 o 
  -2  -4   2       59.10       45.82     12.60 o 
  -1  -4   2      258.15      254.70     18.23 o 
   0  -4   2        8.88        4.25      5.19 o 
   1  -4   2       30.94       27.66      7.90 o 
   2  -4   2      485.67      503.19     20.14 o 
   3  -4   2       11.75        6.81     10.11 o 
   4  -4   2       47.73       42.31     11.65 o 
   5  -4   2      108.16      112.22     16.80 o 
   6  -4   2        7.18        7.67      9.19 o 
   7  -4   2        0.17        4.01     16.61 o 
  -8  -3   2       76.27       72.35     23.29 o 
  -7  -3   2       14.06       45.62     21.76 o 
  -6  -3   2      227.96      263.44     29.97 o 
  -5  -3   2       71.64       57.27     15.84 o 
  -4  -3   2       39.29       35.70     17.37 o 
  -3  -3   2      436.33      459.11     29.02 o 
  -2  -3   2        0.02        7.06      9.35 o 
  -1  -3   2       12.53        4.04      4.78 o 
   0  -3   2       71.19       59.53      7.19 o 
   1  -3   2     1447.84     1384.55     28.63 o 
   2  -3   2      109.35      101.38     10.64 o 
   3  -3   2      367.54      373.83     16.97 o 
   4  -3   2        5.69        1.23      8.28 o 
   5  -3   2        8.38       10.94      9.56 o 
   6  -3   2      489.76      485.89     25.44 o 
   7  -3   2       11.74       11.68      9.53 o 
   8  -3   2      152.89      182.69     29.97 o 
  -8  -2   2       42.72       49.06     18.33 o 
  -7  -2   2       26.66       16.99     16.61 o 
  -6  -2   2        2.08        8.59     13.17 o 
  -5  -2   2      168.37      197.96     23.48 o 
  -4  -2   2      163.27      143.55     18.71 o 
  -3  -2   2      933.24     1059.66     37.03 o 
  -2  -2   2     1196.50     1131.06     35.51 o 
  -1  -2   2      574.46      579.26     37.89 o 
   0  -2   2     2327.27     2315.44     22.74 o 
   1  -2   2        4.63        1.49      5.72 o 
   2  -2   2      209.11      232.92     11.55 o 
   3  -2   2      794.14      812.21     21.79 o 
   4  -2   2     3663.92     3561.14     50.21 o 
   5  -2   2        4.28        4.67      8.40 o 
   6  -2   2      179.86      158.45     15.57 o 
   7  -2   2        6.59       19.58     10.27 o 
   8  -2   2       22.18        8.00      9.85 o 
  -8  -1   2       64.15       68.15     22.14 o 
  -7  -1   2       13.38       18.90     18.71 o 
  -6  -1   2       35.20       52.82     12.69 o 
  -5  -1   2       29.55       30.54     15.08 o 
  -4  -1   2      675.49      743.73     34.17 o 
  -3  -1   2      464.15      499.58     22.91 o 
  -2  -1   2    11044.04    11774.85    114.73 o 
  -1  -1   2      102.15      111.10     10.69 o 
   0  -1   2     1846.67     2085.28     25.74 o 
   1  -1   2      471.42      548.46     18.90 o 
   2  -1   2      413.28      424.38     12.66 o 
   3  -1   2      110.62      129.49     12.89 o 
   4  -1   2      144.83      159.05     12.81 o 
   5  -1   2       27.12       29.23      8.51 o 
   6  -1   2        0.55       -2.68      7.86 o 
   7  -1   2       10.08       14.14     11.55 o 
   8  -1   2        4.32       16.13     10.85 o 
  -8   0   2        0.07       -5.92     18.71 o 
  -7   0   2        9.03        1.15     13.17 o 
  -6   0   2      420.27      416.98     22.70 o 
  -5   0   2        0.46       -3.17      8.57 o 
  -4   0   2     1355.07     1171.06     34.65 o 
  -3   0   2     1355.61     1382.86     61.75 o 
  -2   0   2       91.14       92.54      8.21 o 
  -1   0   2       39.76       29.78      8.59 o 
   0   0   2     1009.55     1047.46     29.68 o 
   1   0   2       45.78       48.61      6.34 o 
   2   0   2       69.68       59.94     15.08 o 
   3   0   2      216.40      204.83     19.85 o 
   4   0   2      594.84      509.69     28.25 o 
   5   0   2       58.65       63.19     15.84 o 
   6   0   2       59.30       42.58     12.66 o 
   7   0   2        3.60        3.03      8.57 o 
   8   0   2        0.49       10.70     12.74 o 
   9   0   2       18.60       22.75     13.47 o 
  -8   1   2       31.96       17.56     17.37 o 
  -7   1   2       46.65       77.69     25.96 o 
  -6   1   2      178.26      225.45     29.59 o 
  -5   1   2       85.41       69.79     11.65 o 
  -4   1   2      120.47      119.58     10.73 o 
  -3   1   2       29.24       36.48      6.97 o 
  -2   1   2       43.74       47.72     12.60 o 
  -1   1   2       52.59       72.16     10.88 o 
   0   1   2      422.63      411.18     10.80 o 
   1   1   2     8205.62     8478.77    121.06 o 
   2   1   2      947.78      911.34     28.63 o 
   3   1   2     1194.01     1037.52     36.27 o 
   4   1   2      155.41      154.82     17.75 o 
   5   1   2       48.09       31.12     15.27 o 
   6   1   2        0.00        7.06     16.04 o 
   7   1   2      203.73      186.31     26.15 o 
   8   1   2       74.23       92.79     16.77 o 
   9   1   2        0.65        3.64     13.74 o 
  -8   2   2        0.03       -7.44     20.23 o 
  -7   2   2        0.01        2.48     18.71 o 
  -6   2   2        2.81       -5.73     13.74 o 
  -5   2   2      409.87      402.98     34.17 o 
  -4   2   2        0.50        6.51      7.33 o 
  -3   2   2      622.17      646.43     18.22 o 
  -2   2   2        6.34       11.24      5.60 o 
  -1   2   2      366.97      371.63     14.70 o 
   0   2   2    10965.06    11541.01     73.52 o 
   1   2   2     9431.47     9677.07     91.35 o 
   2   2   2      521.74      484.78     17.84 o 
   3   2   2      355.10      328.72     22.72 o 
   4   2   2      294.65      330.44     25.39 o 
   5   2   2        0.18       -8.97     16.23 o 
   6   2   2     1645.59     1665.19     62.04 o 
   7   2   2        2.63        1.91     20.43 o 
   8   2   2        0.03      -14.70     16.61 o 
   9   2   2       21.01       12.03     24.63 o 
  -8   3   2        6.83       20.43     24.05 o 
  -7   3   2        1.48       -0.76     15.08 o 
  -6   3   2       91.30       84.19     21.19 o 
  -5   3   2        0.00        0.00     19.09 o 
  -4   3   2       85.87       89.42     12.04 o 
  -3   3   2      676.40      703.33     35.51 o 
  -2   3   2      154.37      138.00     11.74 o 
  -1   3   2      446.49      452.04     14.68 o 
   0   3   2     2913.51     2738.66     36.46 o 
   1   3   2        0.47        3.55      5.61 o 
   2   3   2     2308.31     2322.08     65.67 o 
   3   3   2       18.82       24.24     11.07 o 
   4   3   2      154.53      182.50     25.58 o 
   5   3   2        5.15       -5.15     13.17 o 
   6   3   2       17.14       29.59     16.42 o 
   7   3   2       31.79       24.82     16.61 o 
   8   3   2        4.75       15.08     22.72 o 
  -7   4   2        1.56        1.34     15.08 o 
  -6   4   2        0.36       -0.57     13.94 o 
  -5   4   2       40.94       39.71     21.95 o 
  -4   4   2      161.25      209.60     28.63 o 
  -3   4   2        3.88        5.70     15.27 o 
  -2   4   2      129.98      126.12     11.20 o 
  -1   4   2      233.79      227.89     12.74 o 
   0   4   2        0.03       -1.65      6.36 o 
   1   4   2        4.93       -2.81      6.60 o 
   2   4   2      109.80      107.57     11.22 o 
   3   4   2       25.98       42.61      9.24 o 
   4   4   2        5.89       17.56     17.56 o 
   5   4   2       76.83       91.25     20.43 o 
   6   4   2       93.59       65.29     24.43 o 
   7   4   2        4.57        1.91     14.70 o 
   8   4   2        8.14       -3.82     20.81 o 
  -7   5   2        6.56       -3.05     23.29 o 
  -6   5   2        0.61       -6.11     12.03 o 
  -5   5   2       76.13       76.17     17.18 o 
  -4   5   2       59.06       54.21     17.56 o 
  -3   5   2       13.13        5.83      8.42 o 
  -2   5   2      110.73      110.61     12.36 o 
  -1   5   2        0.19        1.89      7.37 o 
   0   5   2        0.76       16.19      5.89 o 
   1   5   2       12.66       13.60      9.17 o 
   2   5   2      413.17      403.69     20.48 o 
   3   5   2      414.83      393.54     22.27 o 
   4   5   2       11.68        7.25     17.94 o 
   5   5   2      118.22      108.81     22.14 o 
   6   5   2        1.38       -8.59     19.09 o 
   7   5   2       23.50       31.50     22.72 o 
   8   5   2        3.41      -13.94     14.32 o 
  -6   6   2        0.00        0.00     10.69 o 
  -5   6   2       25.54       23.67     14.13 o 
  -4   6   2       14.17       -0.19     12.03 o 
  -3   6   2       31.85       29.59     15.27 o 
  -2   6   2       20.74       30.52     11.53 o 
  -1   6   2      201.56      224.21     21.95 o 
   0   6   2      237.28      227.33     30.35 o 
   1   6   2      170.09      138.44     14.23 o 
   2   6   2      197.96      158.58     15.24 o 
   3   6   2      124.89      125.59     15.73 o 
   4   6   2        2.58        5.73     16.80 o 
   5   6   2      157.84      144.13     23.10 o 
   6   6   2        0.11        4.58     16.61 o 
   7   6   2        2.39       -1.15     15.46 o 
  -5   7   2        2.86        1.53     10.50 o 
  -4   7   2        4.14       15.65     16.99 o 
  -3   7   2       13.09        6.30     13.94 o 
  -2   7   2      155.10      136.11     22.91 o 
  -1   7   2      235.52      244.77     20.62 o 
   0   7   2        4.31        5.00     10.73 o 
   1   7   2        7.65        2.77      8.39 o 
   2   7   2       84.59       82.92     12.13 o 
   3   7   2       37.79       32.80     10.73 o 
   4   7   2       55.38       63.97     14.16 o 
   5   7   2        0.54        9.93     17.18 o 
   6   7   2       31.82       24.43     21.38 o 
   7   7   2        0.61       -7.44     14.13 o 
  -4   8   2       16.69        8.97     12.41 o 
  -3   8   2       95.85       85.33     22.91 o 
  -2   8   2       52.51       25.39     18.52 o 
  -1   8   2       18.70       25.80     11.83 o 
   0   8   2       40.97       37.32     12.20 o 
   1   8   2        5.15        3.80      8.43 o 
   2   8   2       12.09        9.53      8.99 o 
   3   8   2      173.29      135.92     22.33 o 
   4   8   2       49.31       36.03     11.93 o 
   5   8   2       36.31       23.10     15.84 o 
  -2   9   2        9.29       -6.30     16.23 o 
  -1   9   2      117.24       64.71     19.85 o 
   0   9   2        0.00       -6.06      7.47 o 
   1   9   2       89.33       79.39     14.62 o 
   2   9   2       14.21       11.76      8.51 o 
   3   9   2       41.31       30.72      9.99 o 
   4   9   2        6.49       10.46     14.03 o 
  -2  -9   3       20.75        4.96     15.08 o 
  -1  -9   3        0.04       -2.48     13.74 o 
   0  -9   3       27.43       67.39     23.29 o 
   1  -9   3        0.46       -8.21     14.70 o 
  -4  -8   3        3.08       -3.05     15.84 o 
  -3  -8   3        0.12       -2.48     14.32 o 
  -2  -8   3       37.21       27.49     20.62 o 
  -1  -8   3      108.85      161.50     28.06 o 
   0  -8   3       58.87       54.60     19.85 o 
   1  -8   3        9.84        2.29     14.13 o 
   2  -8   3        2.73       14.13     15.46 o 
   3  -8   3        3.19        8.59     20.04 o 
  -6  -7   3       15.15       19.47     16.42 o 
  -4  -7   3        2.23      -16.23     13.55 o 
  -3  -7   3       52.87       77.31     23.86 o 
  -2  -7   3      194.44      239.96     29.21 o 
  -1  -7   3       70.49       64.64     12.61 o 
   0  -7   3      605.05      613.92     45.82 o 
   1  -7   3      269.89      332.54     33.79 o 
   2  -7   3      105.18      137.25     23.86 o 
   3  -7   3       11.95       12.98     14.51 o 
   4  -7   3        4.13       21.19     16.61 o 
   5  -7   3        1.13       37.22     21.95 o 
  -7  -6   3        2.04       -0.57     14.13 o 
  -6  -6   3       86.92       76.17     20.23 o 
  -5  -6   3       17.06       37.42     18.33 o 
  -4  -6   3      206.26      202.35     28.25 o 
  -3  -6   3      541.97      470.75     37.03 o 
  -2  -6   3     1540.22     1635.60     66.24 o 
  -1  -6   3      502.50      507.87     24.54 o 
   0  -6   3       44.03       41.74     11.33 o 
   1  -6   3       63.63       71.10     13.09 o 
   2  -6   3      210.94      263.25     29.40 o 
   3  -6   3       52.95       59.18     18.14 o 
   4  -6   3        5.47       -9.54     15.27 o 
   5  -6   3        1.53       11.64     12.98 o 
   6  -6   3        4.19       15.84     17.94 o 
  -7  -5   3        2.57       26.92     16.04 o 
  -6  -5   3       55.13       63.19     21.00 o 
  -5  -5   3       68.60       75.21     18.52 o 
  -4  -5   3      194.62      182.31     25.58 o 
  -3  -5   3      487.99      479.53     36.46 o 
  -2  -5   3       45.39       79.22     21.57 o 
  -1  -5   3      108.75      140.14     24.05 o 
   0  -5   3       30.23       29.30      7.40 o 
   1  -5   3      205.02      222.37     16.36 o 
   2  -5   3      133.59      160.49     29.11 o 
   3  -5   3        0.25        5.09      9.38 o 
   4  -5   3       87.15       54.41     24.24 o 
   5  -5   3       13.99       25.20     17.94 o 
   6  -5   3        1.87       13.36     13.36 o 
  -7  -4   3       37.56       57.27     20.43 o 
  -6  -4   3       76.11       47.72     19.28 o 
  -5  -4   3        0.76        4.58     20.04 o 
  -4  -4   3      453.99      433.14     33.60 o 
  -3  -4   3      138.60      125.99     20.81 o 
  -2  -4   3      411.73      473.89     26.92 o 
  -1  -4   3       65.62       68.72      7.50 o 
   0  -4   3      185.76      177.74      9.75 o 
   1  -4   3      178.61      174.00     12.33 o 
   2  -4   3       85.54      103.95     12.93 o 
   3  -4   3      419.61      450.72     20.33 o 
   4  -4   3       24.86       23.44      8.79 o 
   5  -4   3       39.43       36.68     10.66 o 
   6  -4   3        1.72        8.08     14.03 o 
   7  -4   3        5.09        3.25     16.23 o 
  -7  -3   3        1.98       -7.83     16.61 o 
  -6  -3   3        3.17       -2.48     12.41 o 
  -5  -3   3      166.56      176.96     24.43 o 
  -3  -3   3      909.34      895.88     37.99 o 
  -2  -3   3      428.54      430.66     26.73 o 
  -1  -3   3        1.12        6.35      6.59 o 
   0  -3   3     1910.75     1977.29     45.62 o 
   1  -3   3      438.44      428.95     12.29 o 
   2  -3   3     1958.29     2084.01     44.10 o 
   3  -3   3        6.70       10.80      8.16 o 
   4  -3   3        1.04       10.75      8.71 o 
   5  -3   3       27.53       28.21     10.60 o 
   6  -3   3      530.42      501.14     25.17 o 
   7  -3   3        0.08       -0.44      9.28 o 
   8  -3   3       45.79       45.24     19.09 o 
  -8  -2   3        1.60        5.15     19.28 o 
  -7  -2   3       27.58       49.63     18.33 o 
  -6  -2   3      360.48      383.32     31.12 o 
  -5  -2   3      166.93      155.96     19.28 o 
  -4  -2   3      263.93      269.55     25.58 o 
  -3  -2   3      411.94      494.99     27.11 o 
  -2  -2   3      423.00      408.71     24.05 o 
  -1  -2   3      235.04      264.86     11.99 o 
   0  -2   3    11544.97    12036.77     85.74 o 
   1  -2   3      161.83      167.63      7.04 o 
   2  -2   3       88.81       81.64      7.38 o 
   3  -2   3      479.69      495.44     17.33 o 
   4  -2   3      105.50      100.23     10.14 o 
   5  -2   3        8.90        9.08      8.15 o 
   6  -2   3       23.38       13.33     11.00 o 
   7  -2   3        4.15        7.12     10.86 o 
   8  -2   3        0.91        3.46     11.12 o 
  -8  -1   3       10.95       21.19     20.04 o 
  -7  -1   3       93.06      129.43     25.20 o 
  -6  -1   3        6.55        4.05     13.27 o 
  -5  -1   3       16.74        3.64     10.41 o 
  -4  -1   3      966.91      987.12     34.93 o 
  -3  -1   3        9.55        4.77      9.16 o 
  -2  -1   3     2060.66     2268.04     44.29 o 
  -1  -1   3      868.02      907.71     27.11 o 
   0  -1   3     1541.00     1574.52     24.80 o 
   1  -1   3      137.82      150.17     22.43 o 
   2  -1   3       24.19       21.12      5.33 o 
   3  -1   3       47.71       40.59      7.13 o 
   4  -1   3       14.89       15.12      6.67 o 
   5  -1   3       70.77       66.38     11.88 o 
   6  -1   3      197.17      238.54     31.50 o 
   7  -1   3        4.25       11.11      9.99 o 
   8  -1   3        0.06       -9.26      9.35 o 
  -8   0   3        0.21       -8.40     18.90 o 
  -7   0   3       15.51       12.60     14.89 o 
  -6   0   3       27.35       30.16     15.46 o 
  -5   0   3      255.93      211.18     15.00 o 
  -4   0   3      428.16      412.53     17.05 o 
  -3   0   3      676.14      783.48     20.43 o 
  -2   0   3        6.20        3.27      4.76 o 
  -1   0   3     1997.93     2077.90     23.71 o 
   0   0   3       36.64       30.33      4.90 o 
   1   0   3      231.71      226.01      9.14 o 
   2   0   3      223.03      212.80     12.44 o 
   3   0   3     1337.50     1352.88     40.85 o 
   4   0   3      421.14      449.18     27.87 o 
   5   0   3      623.90      557.23     33.22 o 
   6   0   3       29.63       18.14     20.62 o 
   7   0   3        4.48       18.28     17.85 o 
   8   0   3        0.13        4.74     11.45 o 
   9   0   3       14.50       11.89     12.82 o 
  -8   1   3       42.43       34.93     19.66 o 
  -7   1   3       18.86       37.80     23.29 o 
  -6   1   3        3.96      -13.36     18.90 o 
  -5   1   3      111.93      115.49     21.00 o 
  -4   1   3      143.13      123.31     10.70 o 
  -3   1   3     1850.57     1784.80     94.02 o 
  -2   1   3      422.70      440.78     24.82 o 
  -1   1   3     2618.87     2670.64     47.53 o 
   0   1   3        1.01        2.95      7.67 o 
   1   1   3     4793.83     4738.25     77.40 o 
   2   1   3     1025.31     1051.63     23.54 o 
   3   1   3     1841.38     1824.59     49.63 o 
   4   1   3      383.53      389.24     27.11 o 
   5   1   3       14.53       27.87     21.00 o 
   6   1   3       42.18       49.44     24.24 o 
   7   1   3       33.51       28.83     21.95 o 
   8   1   3      115.73      117.02     24.82 o 
   9   1   3        4.10        9.96     16.99 o 
  -8   2   3        3.06      -12.22     14.89 o 
  -7   2   3       45.88       76.55     22.33 o 
  -6   2   3      131.34      120.26     23.86 o 
  -5   2   3      215.57      213.23     27.11 o 
  -4   2   3      626.65      713.95     40.47 o 
  -3   2   3      127.43      124.07      8.81 o 
  -2   2   3      293.32      273.75     21.38 o 
  -1   2   3     1581.82     1442.22     38.94 o 
   0   2   3     3876.55     4153.30     45.32 o 
   1   2   3      761.58      883.64     30.87 o 
   2   2   3     2053.56     2042.89     32.87 o 
   3   2   3       23.89       20.23     11.07 o 
   4   2   3      351.53      392.10     27.68 o 
   5   2   3       61.98       58.22     15.65 o 
   6   2   3        0.04       19.85     23.29 o 
   7   2   3       57.02       53.83     24.05 o 
   8   2   3       31.95       13.17     24.24 o 
   9   2   3        8.74        4.77     19.09 o 
  -8   3   3        7.11        1.72     18.71 o 
  -7   3   3       11.48       23.86     23.48 o 
  -6   3   3       11.22       20.23     17.18 o 
  -5   3   3      153.95      163.60     25.58 o 
  -4   3   3      161.06      157.68     22.53 o 
  -3   3   3      154.91      155.09     10.42 o 
  -2   3   3      429.06      388.42     12.35 o 
  -1   3   3       44.18       44.74      6.27 o 
   0   3   3      250.38      265.85     12.06 o 
   1   3   3      694.63      659.53     36.62 o 
   2   3   3       16.52        9.26      7.24 o 
   3   3   3        9.89       21.22      8.70 o 
   4   3   3      120.72      113.58     22.53 o 
   5   3   3        0.38       -4.39     13.36 o 
   6   3   3        0.01       -5.35     16.23 o 
   7   3   3       12.76        8.59     20.43 o 
   8   3   3       22.04       38.94     20.62 o 
  -7   4   3        2.96        1.72     16.61 o 
  -6   4   3      157.97      194.33     29.40 o 
  -5   4   3       76.18       67.20     24.24 o 
  -4   4   3        8.68       15.84     15.46 o 
  -3   4   3      498.89      487.36     33.03 o 
  -2   4   3      198.23      193.61     12.41 o 
  -1   4   3       12.02        8.36      5.62 o 
   0   4   3      171.82      169.95      8.23 o 
   1   4   3       46.35       49.43      7.16 o 
   2   4   3        0.03       -7.20      8.17 o 
   3   4   3       14.61       12.34      9.16 o 
   4   4   3      361.99      411.76     33.41 o 
   5   4   3      211.82      243.20     28.83 o 
   6   4   3       37.27       43.72     22.33 o 
   7   4   3       53.77       59.37     23.86 o 
   8   4   3       10.70       12.22     21.95 o 
  -7   5   3       13.83      -17.75     14.51 o 
  -6   5   3        0.08        2.10     11.64 o 
  -5   5   3       38.19       32.26     17.56 o 
  -4   5   3        0.01        4.01     18.52 o 
  -3   5   3       69.67       56.31     17.75 o 
  -2   5   3        1.36       10.84      8.20 o 
  -1   5   3      776.66      731.05     23.34 o 
   0   5   3        8.81        5.41      4.86 o 
   1   5   3      450.43      403.34     18.88 o 
   2   5   3      213.03      212.74     17.34 o 
   3   5   3      212.55      188.01     17.31 o 
   4   5   3      571.88      521.91     36.08 o 
   5   5   3      314.03      355.26     34.17 o 
   6   5   3        4.86       -1.53     18.71 o 
   7   5   3       17.82       10.31     16.80 o 
   8   5   3        4.16       -5.54     16.23 o 
  -6   6   3        0.41       -4.39      9.16 o 
  -5   6   3       38.77       16.23     13.74 o 
  -4   6   3       57.06       42.19     16.61 o 
  -3   6   3        0.64        1.53     16.99 o 
  -2   6   3      127.02      142.22     28.06 o 
  -1   6   3       27.84       26.30      9.10 o 
   0   6   3      215.17      191.60     25.39 o 
   1   6   3      441.04      445.79     21.87 o 
   2   6   3        0.95       -0.77      9.40 o 
   3   6   3      103.31       85.04     12.71 o 
   4   6   3      219.09      192.65     17.35 o 
   5   6   3        1.93       -2.48     14.70 o 
   6   6   3        0.26       -0.76     18.52 o 
   7   6   3        0.18       17.75     17.18 o 
  -5   7   3       10.59       -1.15      9.74 o 
  -4   7   3        0.62        0.57     11.64 o 
  -3   7   3        0.20        4.58     13.94 o 
  -2   7   3        0.08       16.61     17.75 o 
  -1   7   3      128.36      141.43     16.13 o 
   0   7   3      138.05      152.15     15.46 o 
   1   7   3       60.90       51.57     10.31 o 
   2   7   3      153.96      126.49     14.56 o 
   3   7   3       83.01       73.67     12.74 o 
   4   7   3       94.59       75.62     13.21 o 
   5   7   3       65.83       42.38     20.04 o 
   6   7   3       29.94       51.35     21.00 o 
  -4   8   3        2.58       13.17     16.42 o 
  -3   8   3        1.64       -4.20     11.07 o 
  -2   8   3        7.86       18.14     14.70 o 
  -1   8   3        0.01        1.91     14.13 o 
   0   8   3      128.72      116.81     15.28 o 
   1   8   3      187.41      140.03     16.42 o 
   2   8   3       29.06       25.95     10.17 o 
   3   8   3        8.31       -0.93     10.40 o 
   4   8   3       65.69       56.56     13.41 o 
   5   8   3       74.60       71.78     19.47 o 
  -2   9   3       24.86       15.27     16.80 o 
  -1   9   3        3.17       -0.95     14.89 o 
   0   9   3       19.50       15.65     13.17 o 
   1   9   3        8.25       -0.42     10.11 o 
   2   9   3       22.30       22.95     11.84 o 
   3   9   3       84.01       62.70     21.57 o 
   4   9   3       88.79      106.14     21.38 o 
  -1  -9   4        0.39        3.82     21.38 o 
   0  -9   4       13.38       21.00     19.28 o 
  -4  -8   4       46.60       47.91     21.57 o 
  -3  -8   4      100.24      110.15     24.43 o 
  -2  -8   4       12.51       23.86     21.19 o 
  -1  -8   4       39.01       26.34     18.52 o 
   0  -8   4       64.83       52.69     20.43 o 
   1  -8   4       54.95       79.22     22.53 o 
   2  -8   4      164.13      203.30     32.45 o 
   3  -8   4      105.27      146.04     27.49 o 
  -5  -7   4        0.87      -20.43     16.80 o 
  -4  -7   4       99.06      131.91     26.34 o 
  -3  -7   4       60.01       53.07     22.33 o 
  -2  -7   4        8.25        4.39     14.70 o 
  -1  -7   4      255.14      247.59     32.83 o 
   0  -7   4      399.35      480.10     42.19 o 
   1  -7   4      155.67      163.41     27.68 o 
   2  -7   4       81.75      113.58     26.92 o 
   3  -7   4      100.88      129.05     28.06 o 
   4  -7   4        5.10       12.79     19.66 o 
   5  -7   4       12.53       22.14     20.43 o 
  -6  -6   4       96.06      150.04     31.31 o 
  -5  -6   4        0.42       -8.59     12.03 o 
  -4  -6   4        3.10       -6.49     13.55 o 
  -3  -6   4        0.05      -10.69     11.07 o 
  -2  -6   4       68.49       62.42     19.09 o 
  -1  -6   4       64.07       75.09     11.65 o 
   0  -6   4       50.05       55.55     18.14 o 
   1  -6   4      112.32      163.03     25.20 o 
   2  -6   4      142.02      149.09     27.30 o 
   3  -6   4        1.00       16.23     15.84 o 
   4  -6   4       36.58       53.07     19.47 o 
   5  -6   4        2.66       16.23     13.94 o 
   6  -6   4        4.11       42.19     19.85 o 
  -7  -5   4       42.36       54.02     18.33 o 
  -6  -5   4        0.84       -0.57     17.37 o 
  -4  -5   4       27.96       29.97     18.90 o 
  -3  -5   4      246.16      235.37     26.53 o 
  -2  -5   4       14.18       32.64     16.04 o 
  -1  -5   4      193.61      186.31     23.86 o 
   0  -5   4      369.45      382.10     14.82 o 
   1  -5   4        9.40        5.90      7.49 o 
   2  -5   4       79.03       79.79     22.14 o 
   3  -5   4      122.84       84.19     18.90 o 
   4  -5   4       33.41       24.05     16.61 o 
   5  -5   4       36.59       47.15     16.99 o 
   6  -5   4        7.09       19.09     18.52 o 
  -7  -4   4       54.60       62.42     20.04 o 
  -6  -4   4        0.00       -5.92     11.26 o 
  -5  -4   4        0.84       -4.20     15.84 o 
  -4  -4   4      107.15      109.96     20.43 o 
  -3  -4   4      526.72      573.07     35.51 o 
  -2  -4   4      557.02      554.12     21.51 o 
  -1  -4   4     1396.03     1342.45     31.09 o 
   0  -4   4       13.32       11.70      5.55 o 
   1  -4   4        0.00       -0.93      5.81 o 
   2  -4   4      273.00      266.58     15.32 o 
   3  -4   4       52.15       47.03     10.37 o 
   4  -4   4      464.53      478.58     35.51 o 
   5  -4   4        1.40       -4.20     11.07 o 
   6  -4   4        1.29        0.76     11.64 o 
   7  -4   4        2.39       12.41     13.74 o 
  -8  -3   4       14.67       30.54     20.23 o 
  -6  -3   4        2.89        7.25     15.46 o 
  -5  -3   4      166.46      170.66     22.91 o 
  -4  -3   4      613.50      587.20     34.74 o 
  -3  -3   4      423.43      453.95     30.16 o 
  -2  -3   4      970.85     1000.65     27.64 o 
  -1  -3   4       15.58        9.50      7.35 o 
   0  -3   4     1321.17     1457.41     31.58 o 
   1  -3   4      866.83      914.03     17.12 o 
   2  -3   4     2134.62     2498.29    180.59 o 
   3  -3   4       53.71       66.82     15.94 o 
   4  -3   4        0.53       -4.63      8.16 o 
   5  -3   4       81.24       76.33     15.18 o 
   6  -3   4        1.07       -6.87     11.64 o 
   7  -3   4       35.53       22.91     15.46 o 
   8  -3   4       11.09        2.86     16.61 o 
  -8  -2   4       36.70       47.53     23.29 o 
  -7  -2   4        2.53       13.17     14.32 o 
  -6  -2   4       86.18       80.75     14.13 o 
  -5  -2   4      210.32      211.13     23.48 o 
  -4  -2   4      137.08      112.82     17.94 o 
  -3  -2   4        1.69        2.67     10.50 o 
  -2  -2   4     1495.08     1784.88     48.87 o 
  -1  -2   4      568.69      603.50     19.15 o 
   0  -2   4      338.19      349.99     26.73 o 
   1  -2   4      305.74      263.11     19.09 o 
   2  -2   4      555.75      536.00     12.90 o 
   3  -2   4      163.79      140.31     11.01 o 
   4  -2   4        0.83        1.06      6.85 o 
   5  -2   4       89.30       83.61     12.11 o 
   6  -2   4        3.98       -1.81      7.96 o 
   7  -2   4        7.96        1.25      8.70 o 
   8  -2   4       16.19       15.08     13.55 o 
  -8  -1   4        0.24        6.30     14.32 o 
  -7  -1   4        0.76      -12.79     18.14 o 
  -6  -1   4       82.59      127.52     24.05 o 
  -5  -1   4      122.76      106.90     14.28 o 
  -4  -1   4        0.26       -5.43     11.74 o 
  -3  -1   4      333.09      335.73     15.40 o 
  -2  -1   4      464.67      478.44     16.62 o 
  -1  -1   4      451.82      488.85     16.64 o 
   0  -1   4      655.71      689.55     18.61 o 
   1  -1   4     1303.48     1265.43     26.70 o 
   2  -1   4      366.36      345.33     10.39 o 
   3  -1   4        0.14       12.63      6.54 o 
   4  -1   4       10.12        7.61      6.60 o 
   5  -1   4       93.68       83.60     12.78 o 
   6  -1   4       10.90       20.76     10.36 o 
   7  -1   4       75.14       74.05     19.85 o 
   8  -1   4        0.57       14.92     10.26 o 
  -8   0   4       22.88       18.71     18.90 o 
  -7   0   4        1.45        2.29     16.23 o 
  -6   0   4      117.21      129.81     27.68 o 
  -5   0   4      316.18      318.03     30.16 o 
  -4   0   4       29.61       43.47     10.02 o 
  -3   0   4      418.40      469.20     16.51 o 
  -2   0   4     1136.08     1285.75     27.78 o 
  -1   0   4     1043.99     1075.82     24.24 o 
   0   0   4     1014.00      991.92     14.81 o 
   1   0   4     4086.67     4051.15    117.06 o 
   2   0   4       85.12      125.16     12.00 o 
   3   0   4     1135.36     1078.94     39.32 o 
   4   0   4        7.50        2.29     15.65 o 
   5   0   4       96.45       69.87     21.38 o 
   6   0   4       75.73      102.32     25.58 o 
   7   0   4        0.01        2.52      9.65 o 
   8   0   4        1.28       -3.80      8.96 o 
  -8   1   4        0.18        0.57     22.72 o 
  -7   1   4       13.32        8.97     16.42 o 
  -6   1   4        0.73        1.91     14.70 o 
  -5   1   4       71.77       96.40     20.81 o 
  -4   1   4      143.86      133.63     22.33 o 
  -3   1   4     1399.08     1374.52     21.36 o 
  -2   1   4     1514.96     1451.19     44.67 o 
  -1   1   4     1034.38     1029.31     32.26 o 
   0   1   4      556.73      567.21     17.94 o 
   1   1   4       25.26       34.22      7.55 o 
   2   1   4      452.78      429.98     12.91 o 
   3   1   4      201.32      160.35     18.90 o 
   4   1   4      543.01      459.30     31.12 o 
   5   1   4       13.20       27.87     17.37 o 
   6   1   4        3.88       17.37     18.71 o 
   7   1   4      138.03      185.17     30.73 o 
   8   1   4       15.49        4.01     20.81 o 
   9   1   4        4.77       23.58     12.48 o 
  -8   2   4       15.48        6.49     19.47 o 
  -7   2   4        0.08        0.95     16.99 o 
  -6   2   4       24.37       38.75     18.33 o 
  -5   2   4       19.81       30.93     17.94 o 
  -4   2   4      146.98      154.43     25.96 o 
  -3   2   4      419.59      410.62     29.02 o 
  -2   2   4      781.13      759.77     33.98 o 
  -1   2   4       85.98       86.67     14.89 o 
   0   2   4       31.83       46.45      5.25 o 
   1   2   4       58.75       64.66      6.68 o 
   2   2   4      170.63      179.94      9.28 o 
   3   2   4      185.16      183.07     19.09 o 
   4   2   4      220.64      196.81     21.95 o 
   5   2   4      100.60      129.43     22.72 o 
   6   2   4       83.47       78.27     27.11 o 
   7   2   4        9.03        4.77     17.75 o 
   8   2   4        3.31        9.16     24.82 o 
  -7   3   4       46.44       54.41     22.33 o 
  -6   3   4      100.77      108.05     24.82 o 
  -5   3   4       24.30       28.83     22.72 o 
  -4   3   4      254.61      249.50     27.30 o 
  -3   3   4        9.55        8.21     13.36 o 
  -2   3   4      592.33      535.49     44.38 o 
  -1   3   4     1120.42     1135.58     21.07 o 
   0   3   4      233.77      206.47      9.69 o 
   1   3   4      363.38      380.28     13.23 o 
   2   3   4      105.96       93.15      9.06 o 
   3   3   4     1154.54     1161.08     30.77 o 
   4   3   4       83.55       71.78     20.81 o 
   5   3   4        1.82        7.64     15.84 o 
   6   3   4       92.92      108.81     22.33 o 
   7   3   4       51.66       69.87     22.53 o 
   8   3   4       41.96       34.93     21.76 o 
  -7   4   4        4.10        5.54     18.14 o 
  -6   4   4       73.56       73.11     27.30 o 
  -5   4   4      243.69      256.37     33.98 o 
  -4   4   4       79.49       58.41     17.37 o 
  -3   4   4        6.88       -1.34     17.18 o 
  -2   4   4        1.10        4.01     12.03 o 
  -1   4   4      531.28      535.27     43.33 o 
   0   4   4       24.55       24.82      6.14 o 
   1   4   4     3087.32     3254.75     44.85 o 
   2   4   4      529.93      515.84     18.10 o 
   3   4   4      573.01      546.73     23.33 o 
   4   4   4       46.95       50.21     17.18 o 
   5   4   4      279.54      288.44     30.16 o 
   6   4   4      141.13      139.93     26.92 o 
   7   4   4      152.98      148.33     26.15 o 
   8   4   4       12.56       10.69     24.24 o 
  -6   5   4        9.59       16.80     18.90 o 
  -5   5   4        5.00      -12.03     12.79 o 
  -4   5   4        7.13       -4.96     14.51 o 
  -3   5   4      175.64      160.16     27.30 o 
  -2   5   4      583.75      568.30     39.32 o 
  -1   5   4      194.85      198.75     13.36 o 
   0   5   4      523.52      565.66     29.11 o 
   1   5   4       92.77       58.28     30.72 o 
   2   5   4       54.06       37.95      9.09 o 
   3   5   4      333.99      336.48     20.15 o 
   4   5   4      129.65      125.48     15.09 o 
   5   5   4        0.33       14.51     19.85 o 
   6   5   4      119.04      146.04     27.68 o 
   7   5   4       14.51       16.99     16.42 o 
   8   5   4       11.99       -4.39     16.99 o 
  -6   6   4        3.58       -2.86     12.03 o 
  -5   6   4       11.63       14.89     13.94 o 
  -4   6   4      130.89      101.56     22.53 o 
  -3   6   4      114.89       98.69     20.62 o 
  -2   6   4        1.20        2.86     16.61 o 
  -1   6   4       84.89       68.15     19.28 o 
   0   6   4        0.06       -7.80      8.31 o 
   1   6   4       46.05       35.96      9.81 o 
   2   6   4      169.69      177.17     15.80 o 
   3   6   4       16.07       16.29      9.27 o 
   4   6   4      197.42      201.33     18.56 o 
   5   6   4       34.19       23.29     20.23 o 
   6   6   4      107.86      130.76     28.06 o 
   7   6   4       24.40        2.67     20.23 o 
  -5   7   4       36.35       24.43     13.94 o 
  -4   7   4       31.36       27.30     18.14 o 
  -3   7   4       23.33       13.17     18.90 o 
  -2   7   4       96.05       86.29     20.43 o 
  -1   7   4        6.19       19.09     15.08 o 
   0   7   4        0.83       -0.28      8.01 o 
   1   7   4        8.12       14.04      9.97 o 
   2   7   4      361.06      343.74     24.91 o 
   3   7   4       51.74       38.55     10.21 o 
   4   7   4        2.92        5.42      9.68 o 
   5   7   4       24.18       16.04     20.23 o 
   6   7   4       24.45       25.58     21.19 o 
  -4   8   4       86.70       29.78     16.23 o 
  -3   8   4       52.28       48.49     19.66 o 
  -2   8   4        0.21      -12.22     11.26 o 
  -1   8   4       18.29        4.77     15.08 o 
   0   8   4       64.74       87.05     22.53 o 
   1   8   4       74.63       60.69     10.86 o 
   2   8   4      137.91      140.88     21.57 o 
   3   8   4        4.56       11.21      9.16 o 
   4   8   4        2.19        6.79      8.34 o 
   5   8   4       32.22       30.73     17.56 o 
  -2   9   4        5.20        5.73     15.27 o 
  -1   9   4       46.69       29.78     16.42 o 
   0   9   4       81.77       62.61     19.09 o 
   1   9   4        5.62       14.79      8.02 o 
   2   9   4        3.32        7.49      7.93 o 
   3   9   4        4.53        3.75      8.44 o 
   4   9   4       68.00       53.49     13.08 o 
  -3  -8   5        0.17       -9.74     18.14 o 
  -2  -8   5      105.61      119.12     25.20 o 
  -1  -8   5        4.68        6.30     21.57 o 
   0  -8   5        1.23        6.30     20.04 o 
   1  -8   5       51.15       58.61     21.38 o 
   2  -8   5       69.71       92.39     25.39 o 
  -5  -7   5       45.92       46.96     19.47 o 
  -4  -7   5      131.17      107.67     26.53 o 
  -3  -7   5       74.19       96.40     25.96 o 
  -2  -7   5        4.18        9.74     15.65 o 
  -1  -7   5        1.27        0.95     14.70 o 
   0  -7   5       23.18       16.04     15.27 o 
   1  -7   5        0.02       -2.86     15.08 o 
   2  -7   5       24.07       41.23     21.76 o 
   3  -7   5        5.37        8.97     20.43 o 
   4  -7   5        7.94       18.52     16.04 o 
  -6  -6   5       43.79       59.75     23.86 o 
  -5  -6   5       51.30       48.68     21.19 o 
  -4  -6   5        4.34        9.16     13.94 o 
  -3  -6   5        0.05       -8.21     11.64 o 
  -2  -6   5       43.83       34.55     17.75 o 
  -1  -6   5      147.46      166.46     28.44 o 
   0  -6   5       18.46        7.44     20.04 o 
   1  -6   5       76.31       74.07     23.48 o 
   2  -6   5       68.50       72.92     19.85 o 
   3  -6   5        1.31       -9.54     12.41 o 
   4  -6   5       12.98       44.10     16.80 o 
   5  -6   5       17.71       28.44     20.62 o 
  -6  -5   5       43.84       72.54     25.58 o 
  -5  -5   5      178.79      161.31     26.73 o 
  -4  -5   5       93.86       75.98     18.33 o 
  -3  -5   5      182.86      227.93     28.44 o 
  -2  -5   5        3.59        0.00     16.99 o 
  -1  -5   5      148.96      157.11     23.48 o 
   0  -5   5      315.89      290.19     18.51 o 
   1  -5   5      600.34      684.57     33.69 o 
   2  -5   5       24.31        8.40     17.75 o 
   3  -5   5        5.69       -7.44     11.45 o 
   4  -5   5        0.05       10.31     16.23 o 
   5  -5   5        4.25        3.25     13.17 o 
   6  -5   5       54.06       52.88     18.14 o 
  -6  -4   5       75.43       86.67     18.33 o 
  -5  -4   5      258.63      245.49     26.34 o 
  -4  -4   5       91.63       74.07     20.23 o 
  -3  -4   5      575.50      566.70     23.97 o 
  -2  -4   5      170.11      182.10     14.81 o 
  -1  -4   5      213.72      207.18     15.38 o 
   0  -4   5      605.77      599.40     24.54 o 
   1  -4   5       42.95       44.55     11.26 o 
   2  -4   5      327.39      333.50     30.54 o 
   3  -4   5      479.77      494.99     36.27 o 
   4  -4   5      124.75      116.83     21.38 o 
   5  -4   5        1.49        6.11     16.61 o 
   6  -4   5       12.61       16.80     17.75 o 
   7  -4   5       29.12       47.53     20.62 o 
  -7  -3   5        0.68       12.03     12.60 o 
  -5  -3   5        0.64       11.64     16.61 o 
  -4  -3   5      232.67      253.51     28.06 o 
  -3  -3   5      117.39      126.76     20.23 o 
  -2  -3   5      322.03      304.11     17.41 o 
  -1  -3   5       51.94       63.56     10.93 o 
   0  -3   5       29.11       32.88      8.83 o 
   1  -3   5       19.46       14.92      9.02 o 
   2  -3   5       16.82       20.61     11.68 o 
   3  -3   5        2.96       -0.57     16.04 o 
   4  -3   5      132.93      107.47     20.23 o 
   5  -3   5      110.62      117.02     21.19 o 
   6  -3   5       30.62       43.72     16.80 o 
   7  -3   5        1.00        8.21     13.17 o 
  -8  -2   5        0.82        8.21     18.52 o 
  -7  -2   5       46.39       69.10     24.05 o 
  -6  -2   5        0.55       10.88     13.74 o 
  -5  -2   5       70.98       91.70     14.99 o 
  -4  -2   5      170.44      173.91     19.85 o 
  -3  -2   5      224.59      209.60     20.23 o 
  -2  -2   5      177.36      151.58     11.82 o 
  -1  -2   5       61.78       64.15     10.19 o 
   0  -2   5      296.18      290.88      8.31 o 
   1  -2   5      792.07      818.40     25.24 o 
   2  -2   5       29.84       30.39      9.90 o 
   3  -2   5      419.60      417.82     17.09 o 
   4  -2   5      289.07      256.55     14.22 o 
   5  -2   5       55.69       43.72     17.37 o 
   6  -2   5        0.13        4.77     13.74 o 
   7  -2   5       22.78       31.12     18.71 o 
   8  -2   5        1.42        7.06     17.18 o 
  -8  -1   5        7.20       10.88     17.75 o 
  -7  -1   5       51.13       66.24     22.72 o 
  -6  -1   5        7.91       19.09     17.75 o 
  -5  -1   5       85.21       95.64     20.23 o 
  -4  -1   5      135.93      141.13     13.23 o 
  -3  -1   5     1779.07     1857.91     35.33 o 
  -2  -1   5        1.22        5.76      5.46 o 
  -1  -1   5       27.26       23.08      5.22 o 
   0  -1   5        2.15        1.61      4.25 o 
   1  -1   5      797.84      742.20     26.44 o 
   2  -1   5      916.71      854.33     22.06 o 
   3  -1   5     1715.47     1461.53    122.56 o 
   4  -1   5       37.14       40.26      7.92 o 
   5  -1   5       29.46       25.18      9.32 o 
   6  -1   5       23.07       40.46     10.93 o 
   7  -1   5       18.52       14.04      9.64 o 
   8  -1   5        7.50       15.46     20.43 o 
  -8   0   5       26.34       37.42     24.63 o 
  -7   0   5       60.06       99.84     24.24 o 
  -6   0   5        0.20       -9.35     19.47 o 
  -5   0   5       80.54       86.48     21.76 o 
  -4   0   5      144.48      150.24     24.82 o 
  -3   0   5      187.68      170.54     11.77 o 
  -2   0   5        0.04        6.75      5.97 o 
  -1   0   5     1510.30     1502.74     23.26 o 
   0   0   5     1677.27     1672.83     21.43 o 
   1   0   5      771.35      726.34     24.44 o 
   2   0   5      464.47      463.08     18.63 o 
   3   0   5       40.60       66.29     12.89 o 
   4   0   5       11.56        8.02     12.79 o 
   5   0   5        6.01       -0.76     14.89 o 
   6   0   5       68.72       36.46     23.10 o 
   7   0   5        0.19       -0.26      7.73 o 
   8   0   5        0.04        3.64     20.14 o 
  -8   1   5       21.08       21.76     23.29 o 
  -7   1   5       18.22       18.90     22.72 o 
  -6   1   5       65.93       98.31     22.53 o 
  -5   1   5        8.57      -14.70     17.75 o 
  -4   1   5      110.40      104.61     19.28 o 
  -3   1   5       22.18       24.05     15.84 o 
  -2   1   5      667.32      626.33     31.12 o 
  -1   1   5      131.68      127.60      7.23 o 
   0   1   5      749.95      779.61     15.37 o 
   1   1   5        0.73       -1.97      5.78 o 
   2   1   5      240.49      262.55     11.05 o 
   3   1   5        0.76        3.48      7.96 o 
   4   1   5        4.04       -9.74     18.33 o 
   5   1   5       60.96       85.14     21.38 o 
   6   1   5       74.66       91.82     27.30 o 
   7   1   5       42.09       14.13     16.23 o 
   8   1   5        5.11       10.88     17.18 o 
  -7   2   5       21.04       37.99     21.19 o 
  -6   2   5       22.50       24.82     23.29 o 
  -5   2   5      180.18      239.38     33.98 o 
  -4   2   5      217.68      243.39     27.49 o 
  -3   2   5      162.94      168.37     20.81 o 
  -2   2   5      788.36      845.86     38.37 o 
  -1   2   5       61.53       98.12     16.80 o 
   0   2   5     3164.96     3620.82     80.79 o 
   1   2   5     1021.92     1036.20     20.09 o 
   2   2   5      123.13      115.63      8.19 o 
   3   2   5        0.81       11.99      6.83 o 
   4   2   5        3.60        0.57     14.70 o 
   5   2   5      565.18      640.27     42.76 o 
   6   2   5       70.11       88.96     29.02 o 
   7   2   5        1.37      -18.52     15.46 o 
   8   2   5        2.12       11.26     23.86 o 
  -7   3   5        7.59        4.20     18.14 o 
  -6   3   5        1.39       -1.91     16.23 o 
  -5   3   5        0.32        5.54     19.85 o 
  -4   3   5      990.61     1063.48     54.79 o 
  -3   3   5      420.41      406.80     31.69 o 
  -2   3   5      429.00      401.65     29.59 o 
  -1   3   5      127.40       99.72      8.07 o 
   0   3   5       20.55       20.42      7.39 o 
   1   3   5     2154.69     2240.37     30.74 o 
   2   3   5     1605.44     1621.91     27.01 o 
   3   3   5      415.98      391.82     15.49 o 
   4   3   5      302.63      311.92     30.93 o 
   5   3   5      293.13      273.75     29.59 o 
   6   3   5        0.53      125.42     25.01 o 
   7   3   5      104.84      110.15     30.35 o 
   8   3   5        0.02      -25.77     17.18 o 
  -7   4   5        0.19       -2.29     26.53 o 
  -6   4   5       64.00       53.64     21.76 o 
  -5   4   5      133.28      164.74     28.44 o 
  -4   4   5        0.70        8.40     17.18 o 
  -3   4   5       25.67       51.35     19.09 o 
  -2   4   5        0.48        4.01     13.74 o 
  -1   4   5      226.11      212.44     11.76 o 
   0   4   5     1770.33     1813.96     49.46 o 
   1   4   5     2230.58     2454.39     85.93 o 
   2   4   5      232.93      218.00     11.57 o 
   3   4   5      141.80      117.08     20.71 o 
   4   4   5        2.29        1.77      9.03 o 
   5   4   5        7.63        7.06     15.27 o 
   6   4   5       37.13       44.86     19.09 o 
   7   4   5       15.74        2.48     18.14 o 
   8   4   5       20.49       60.13     23.29 o 
  -6   5   5       16.01       13.17     18.52 o 
  -5   5   5        9.45       24.24     18.33 o 
  -4   5   5       26.23       63.00     20.62 o 
  -3   5   5       14.81       13.36     16.99 o 
  -2   5   5      314.37      376.07     32.83 o 
  -1   5   5      349.36      352.97     33.79 o 
   0   5   5       38.53       40.53      7.45 o 
   1   5   5      356.24      324.18     23.03 o 
   2   5   5       50.19       43.67     11.42 o 
   3   5   5        0.17       -0.95      9.78 o 
   4   5   5        6.13        9.44     10.38 o 
   5   5   5       27.38       41.81     21.00 o 
   6   5   5      147.94      137.06     27.68 o 
   7   5   5        3.85      -14.32     15.08 o 
   8   5   5       36.70       28.83     20.81 o 
  -5   6   5       13.06        4.01     13.94 o 
  -4   6   5        2.18      -15.08     17.18 o 
  -3   6   5      156.69      168.94     28.83 o 
  -2   6   5      145.79      158.63     26.15 o 
   0   6   5      277.27      255.16     18.22 o 
   1   6   5        0.34      -11.53     11.84 o 
   2   6   5       42.69       40.51     10.02 o 
   3   6   5       22.77       30.41     11.68 o 
   4   6   5      301.10      319.54     23.06 o 
   5   6   5       28.69       43.52     17.94 o 
   6   6   5        0.10        4.58     18.71 o 
   7   6   5        2.82        0.38     14.51 o 
  -4   7   5       86.76       69.87     20.43 o 
  -3   7   5       37.10       29.78     21.76 o 
  -2   7   5      296.81      336.55     36.27 o 
  -1   7   5      361.57      432.38     40.47 o 
   0   7   5       48.57       39.90     22.53 o 
   1   7   5       22.27       16.75      9.65 o 
   2   7   5       51.25       65.15     12.21 o 
   3   7   5      105.97      102.22     13.99 o 
   4   7   5       65.65       52.28     14.41 o 
   5   7   5      100.95       78.27     19.85 o 
   6   7   5       24.59       17.18     21.00 o 
  -3   8   5       34.45       20.04     17.75 o 
  -2   8   5        0.08       -4.01     16.42 o 
  -1   8   5       32.98       28.63     18.71 o 
   0   8   5        1.70       -7.44     13.55 o 
   1   8   5      105.19      132.67     25.39 o 
   2   8   5      128.88      110.91     19.09 o 
   3   8   5        1.46        3.51     11.17 o 
   4   8   5       10.10        7.84      9.88 o 
   5   8   5        3.69        5.15     13.74 o 
  -1   9   5        0.05       18.71     14.89 o 
   0   9   5       68.15       54.41     18.71 o 
   1   9   5       14.27       30.35     19.47 o 
   2   9   5        0.84        4.09      7.49 o 
   3   9   5        6.71        3.86      8.62 o 
  -2  -8   6       37.00       57.84     26.15 o 
  -1  -8   6       44.93       38.37     20.04 o 
   0  -8   6        7.13       -0.76     19.85 o 
   1  -8   6        0.07      -17.75     13.17 o 
   2  -8   6        4.55        5.54     17.18 o 
  -4  -7   6       28.15       29.97     17.18 o 
  -3  -7   6        2.65        5.15     19.28 o 
  -2  -7   6        6.30        3.25     16.04 o 
  -1  -7   6       27.13       19.66     17.18 o 
   0  -7   6       41.83       48.87     18.52 o 
   1  -7   6       31.29       51.16     20.04 o 
   2  -7   6       31.02       38.56     18.33 o 
   3  -7   6       37.35       37.22     18.90 o 
   4  -7   6       18.85       28.63     22.72 o 
  -5  -6   6       27.53       11.64     14.70 o 
  -4  -6   6        4.90       -0.95     17.94 o 
  -3  -6   6      245.95      239.77     32.07 o 
  -2  -6   6      142.34      123.32     24.24 o 
  -1  -6   6      130.85      129.05     24.05 o 
   0  -6   6        2.45       14.89     20.43 o 
   1  -6   6       39.02       37.99     16.99 o 
   2  -6   6       76.17       76.74     20.81 o 
   3  -6   6      107.34      101.56     22.91 o 
   4  -6   6        7.59       23.29     18.52 o 
   5  -6   6        2.72      -11.45     16.80 o 
  -6  -5   6        0.02       24.82     15.84 o 
  -5  -5   6        1.85        0.57     12.41 o 
  -4  -5   6       99.49      112.63     23.86 o 
  -3  -5   6      127.14      152.72     25.77 o 
  -2  -5   6        0.56       -5.54     12.41 o 
  -1  -5   6      109.98       89.72     23.10 o 
   0  -5   6        9.76        3.95     10.23 o 
   1  -5   6       12.28       28.23     12.23 o 
   2  -5   6       86.25       72.92     18.71 o 
   3  -5   6      108.94       89.72     19.85 o 
   4  -5   6        0.09        1.53     16.04 o 
   5  -5   6       24.00       41.62     20.62 o 
   6  -5   6       12.89       18.71     15.08 o 
  -7  -4   6        1.40       16.42     16.99 o 
  -5  -4   6       13.96        6.30     11.45 o 
  -4  -4   6       13.47       34.55     17.18 o 
  -3  -4   6      107.71      103.55     13.56 o 
  -2  -4   6      123.08      130.19     14.34 o 
  -1  -4   6        8.57        7.82      9.56 o 
   0  -4   6       64.65       64.42     13.84 o 
   1  -4   6       22.03       31.82     13.55 o 
   2  -4   6       49.26       61.98     12.63 o 
   3  -4   6      116.58      109.38     21.76 o 
   4  -4   6       34.36       28.83     19.47 o 
   5  -4   6        3.45        9.74     17.75 o 
   6  -4   6       21.74       32.83     18.71 o 
   7  -4   6       10.35        9.74     13.17 o 
  -7  -3   6       37.00       38.37     17.37 o 
  -6  -3   6        5.03        2.86     11.84 o 
  -5  -3   6       76.89       92.10     13.26 o 
  -4  -3   6       13.75        3.82     14.32 o 
  -3  -3   6      429.76      423.36     22.06 o 
  -2  -3   6       10.32        9.63      8.67 o 
  -1  -3   6       27.19       30.47      9.40 o 
   0  -3   6      108.84       85.83     11.13 o 
   1  -3   6      352.37      343.03     26.44 o 
   2  -3   6      240.26      266.18     19.34 o 
   3  -3   6      228.23      203.11     24.63 o 
   4  -3   6       11.66        8.59     14.89 o 
   5  -3   6       51.62       72.73     18.71 o 
   6  -3   6       18.85       17.37     14.89 o 
   7  -3   6        7.38       25.77     18.90 o 
  -7  -2   6        4.69        7.06     17.75 o 
  -6  -2   6      103.16      116.26     22.53 o 
  -5  -2   6       15.19       37.61     15.46 o 
  -4  -2   6        0.04       -0.33      9.72 o 
  -3  -2   6      408.00      436.93     20.04 o 
  -2  -2   6       81.18       79.33      8.31 o 
  -1  -2   6     2501.04     2502.15     31.61 o 
   0  -2   6      369.22      348.84     16.71 o 
   1  -2   6      285.49      281.61     17.43 o 
   2  -2   6       19.31       25.93     10.08 o 
   3  -2   6       64.23       54.00     11.46 o 
   4  -2   6      160.42      158.25     23.10 o 
   5  -2   6      277.72      266.68     27.87 o 
   6  -2   6        1.34       -3.25     13.17 o 
   7  -2   6        0.62       19.09     19.66 o 
   8  -2   6        1.54        0.38     14.32 o 
  -7  -1   6       75.96       93.92     24.63 o 
  -6  -1   6        6.92       15.27     18.90 o 
  -5  -1   6      327.06      325.67     31.12 o 
  -4  -1   6       35.84       23.29     12.98 o 
  -3  -1   6       74.14       69.60     10.04 o 
  -2  -1   6      658.05      682.71     20.90 o 
  -1  -1   6     1276.33     1236.42     37.03 o 
   0  -1   6      335.60      329.59     10.01 o 
   1  -1   6     1941.71     1850.36     52.11 o 
   2  -1   6       82.84       78.77     11.74 o 
   3  -1   6       95.03       77.79      9.61 o 
   4  -1   6      173.52       86.40     58.41 o 
   5  -1   6        8.49        9.74     14.51 o 
   6  -1   6        2.81       21.38     15.46 o 
   7  -1   6       13.72        4.39     19.09 o 
   8  -1   6        0.48        6.68     18.52 o 
  -7   0   6        0.28      -16.23     14.32 o 
  -6   0   6      114.50      121.22     24.05 o 
  -5   0   6       90.40      117.97     22.72 o 
  -4   0   6      228.77      245.11     26.15 o 
  -3   0   6      151.76      139.97     10.29 o 
  -2   0   6      287.96      291.54     13.33 o 
  -1   0   6       96.02       85.99      6.96 o 
   0   0   6     1356.83     1380.33     21.26 o 
   1   0   6        3.60        2.98      4.25 o 
   2   0   6      625.17      627.38     23.15 o 
   3   0   6        0.48       -3.22     10.98 o 
   4   0   6      260.89      285.77     32.45 o 
   5   0   6        3.60      -24.43     22.14 o 
   6   0   6       22.83       15.84     22.72 o 
   7   0   6       13.50       -4.96     23.29 o 
   8   0   6        2.23        8.02     18.90 o 
  -7   1   6        3.85       21.00     18.52 o 
  -6   1   6        2.75       14.51     16.61 o 
  -5   1   6      221.06      261.15     33.03 o 
  -4   1   6       69.32       53.64     21.38 o 
  -3   1   6      214.83      215.90     25.58 o 
  -2   1   6      142.12      158.90      7.65 o 
  -1   1   6      216.98      212.96      8.57 o 
   0   1   6     2848.50     2964.14     44.07 o 
   1   1   6       15.87       16.24      6.97 o 
   2   1   6     3318.17     3483.50     73.39 o 
   3   1   6       45.79      103.69     51.64 o 
   4   1   6       15.71       12.60     14.70 o 
   5   1   6       12.20       31.69     18.14 o 
   6   1   6       49.32       52.50     18.90 o 
   7   1   6       68.82       60.90     20.81 o 
   8   1   6       25.86       25.58     18.90 o 
  -7   2   6       18.68       32.83     26.73 o 
  -6   2   6      125.44      158.44     29.40 o 
  -5   2   6        0.02       12.03     15.84 o 
  -4   2   6       32.55       22.14     16.80 o 
  -3   2   6        8.91       -1.15     15.84 o 
  -2   2   6     2946.25     2508.76     60.32 o 
  -1   2   6      123.83      116.48      6.88 o 
   0   2   6      266.08      299.17     14.26 o 
   1   2   6      694.18      626.63     17.62 o 
   2   2   6       10.97       68.04      9.61 o 
   3   2   6      586.09      577.12     18.97 o 
   4   2   6      692.52      744.11     45.24 o 
   5   2   6        0.85        2.29     24.63 o 
   6   2   6       69.97       83.61     28.06 o 
   7   2   6       88.43       97.36     25.01 o 
   8   2   6        5.48       22.72     25.01 o 
  -7   3   6       10.12       -8.59     16.42 o 
  -6   3   6       11.46       14.32     17.75 o 
  -5   3   6        2.22       32.26     22.53 o 
  -4   3   6        8.47       14.70     16.99 o 
  -3   3   6      524.52      438.30     29.02 o 
  -2   3   6      102.47       75.59     17.94 o 
  -1   3   6      168.34      164.84     14.54 o 
   0   3   6       89.55       79.80      8.28 o 
   1   3   6        0.07       27.36      7.12 o 
   2   3   6      194.44      205.62     12.15 o 
   3   3   6      981.28     1067.13     25.45 o 
   4   3   6      132.03      130.19     26.73 o 
   5   3   6       93.22       86.67     22.91 o 
   6   3   6        0.00        9.54     18.52 o 
   7   3   6       43.16       59.18     23.67 o 
   8   3   6        9.00        1.72     25.77 o 
  -6   4   6        0.23        9.16     24.82 o 
  -5   4   6        4.35        3.05     22.14 o 
  -4   4   6      193.81      152.91     22.14 o 
  -3   4   6        0.01        3.44     16.04 o 
  -2   4   6      117.72      107.09     21.19 o 
  -1   4   6       24.00       26.16      9.26 o 
   0   4   6      113.89      125.49     14.06 o 
   1   4   6       52.30       54.69      8.35 o 
   2   4   6       21.06       26.26      8.01 o 
   3   4   6      237.26      243.87     13.79 o 
   4   4   6       30.29       24.51     10.06 o 
   5   4   6       35.30       27.11     16.99 o 
   6   4   6       21.33       33.60     18.90 o 
   7   4   6       20.43       21.76     25.39 o 
   8   4   6       60.81       62.42     25.77 o 
  -6   5   6       38.81       59.18     22.91 o 
  -5   5   6       33.77       47.53     25.58 o 
  -4   5   6       50.53       48.49     20.62 o 
  -3   5   6       10.17       11.26     16.42 o 
  -2   5   6       32.90       31.69     21.38 o 
  -1   5   6      159.45      156.95     14.70 o 
   0   5   6      201.58      193.35     16.92 o 
   1   5   6        0.84        1.43      7.49 o 
   2   5   6      216.84      155.00     49.36 o 
   3   5   6      208.67      196.04     17.52 o 
   4   5   6      314.94      324.31     21.66 o 
   5   5   6       20.16       24.63     20.62 o 
   6   5   6       88.85       94.88     23.10 o 
   7   5   6        8.66       -4.58     16.04 o 
  -5   6   6       19.12       19.66     16.80 o 
  -4   6   6       21.76       14.89     16.61 o 
  -3   6   6        6.09        8.59     15.65 o 
  -2   6   6      122.56      111.29     24.05 o 
  -1   6   6      154.34      145.08     26.53 o 
   0   6   6     1180.64     1322.91     63.38 o 
   1   6   6      786.69      809.23     31.59 o 
   2   6   6      333.69      343.91     22.57 o 
   3   6   6        0.41       -5.90      8.62 o 
   4   6   6       19.06       37.10     13.74 o 
   5   6   6      147.16      146.99     24.24 o 
   6   6   6      101.47      130.95     24.82 o 
   7   6   6       51.61       39.90     20.43 o 
  -4   7   6       70.00       59.94     24.24 o 
  -3   7   6       65.07       69.87     22.72 o 
  -2   7   6      292.04      251.22     33.98 o 
  -1   7   6        0.07       -2.67     14.70 o 
   0   7   6        7.37       17.75     16.80 o 
   1   7   6       21.03       20.23     14.51 o 
   2   7   6        0.01        1.71      8.16 o 
   3   7   6       95.66      101.80     15.08 o 
   4   7   6      212.94      193.45     23.96 o 
   5   7   6       17.79       11.45     18.71 o 
   6   7   6        4.04      -20.23     17.56 o 
  -3   8   6        0.02        6.11     17.94 o 
  -2   8   6       58.83       54.79     22.91 o 
  -1   8   6        0.09       15.84     20.81 o 
   0   8   6        0.55      -14.32     17.56 o 
   1   8   6        3.26       18.52     16.23 o 
   2   8   6       82.17       69.99     12.50 o 
   3   8   6       34.19       31.92     10.98 o 
   4   8   6        0.00       -1.38      9.78 o 
   5   8   6       42.39       39.93     13.55 o 
   0   9   6        6.21       17.37     16.23 o 
   1   9   6       47.91       80.75     22.72 o 
   2   9   6        0.26       21.76     13.94 o 
   3   9   6       65.95       54.08     13.46 o 
  -3  -7   7       42.88       69.87     24.43 o 
  -2  -7   7        5.11        4.77     15.84 o 
  -1  -7   7      130.86      149.85     27.68 o 
   0  -7   7       89.74       93.73     25.96 o 
   1  -7   7       46.19       36.27     21.57 o 
   2  -7   7        2.96        0.57     19.47 o 
   3  -7   7       11.79       27.87     18.90 o 
  -5  -6   7       17.10       24.82     21.38 o 
  -4  -6   7        1.19       -3.05     12.60 o 
  -3  -6   7        0.57       17.75     19.85 o 
  -2  -6   7       99.70      107.67     23.67 o 
  -1  -6   7      135.46      138.02     24.82 o 
   0  -6   7        0.12       16.23     16.61 o 
   1  -6   7        3.05        5.54     13.94 o 
   2  -6   7        0.27       12.03     19.28 o 
   3  -6   7        0.23       -5.54     14.13 o 
   4  -6   7        6.97        9.54     14.70 o 
  -5  -5   7       16.54       29.02     19.28 o 
  -4  -5   7       23.27       18.52     14.13 o 
  -3  -5   7       81.86       72.16     18.52 o 
  -2  -5   7      150.87      146.23     23.67 o 
  -1  -5   7       16.78       21.38     18.71 o 
   0  -5   7        7.26       -5.02      9.51 o 
   1  -5   7       20.01       23.61     11.80 o 
   2  -5   7        1.52        6.49     16.80 o 
   3  -5   7        1.66        0.57     12.98 o 
   4  -5   7        0.82       -9.35     12.22 o 
   5  -5   7       19.67        8.59     13.36 o 
  -6  -4   7       76.39       71.01     19.85 o 
  -5  -4   7        5.53       13.94     15.65 o 
  -4  -4   7       62.68       73.08     20.14 o 
  -3  -4   7      145.89      114.30     15.08 o 
  -2  -4   7      169.32      120.27     14.82 o 
  -1  -4   7       63.10       50.92     12.26 o 
   0  -4   7       27.00       17.21     11.30 o 
   1  -4   7        0.10        6.14     10.82 o 
   2  -4   7        5.83        3.96     15.84 o 
   4  -4   7       73.34       94.88     24.05 o 
   5  -4   7       15.87       28.63     20.04 o 
   6  -4   7        5.40       28.06     19.47 o 
  -7  -3   7      129.28      108.05     22.53 o 
  -6  -3   7      182.87      212.85     30.54 o 
  -5  -3   7        4.58       11.26     14.89 o 
  -4  -3   7      447.37      434.68     23.00 o 
  -3  -3   7      250.28      232.38     14.46 o 
  -2  -3   7      208.14      200.91     16.92 o 
  -1  -3   7       54.43       44.84     11.38 o 
   0  -3   7       71.76       72.65     12.75 o 
   1  -3   7      983.56      961.07     33.46 o 
   2  -3   7      298.75      319.71     21.59 o 
   3  -3   7      241.79      257.86     19.77 o 
   4  -3   7       37.80       25.96     19.28 o 
   5  -3   7        1.43       10.50     18.33 o 
   6  -3   7        7.36       11.84     14.51 o 
   7  -3   7       24.97       14.32     15.27 o 
  -7  -2   7        3.77        4.96     14.70 o 
  -6  -2   7        5.22       70.44     20.81 o 
  -5  -2   7      283.34      275.65     27.87 o 
  -4  -2   7       18.83       74.45     18.14 o 
  -3  -2   7      914.55      888.89     23.86 o 
  -2  -2   7      249.74      251.88     13.02 o 
  -1  -2   7        4.03        2.28     10.59 o 
   0  -2   7      378.53      339.04     22.24 o 
   1  -2   7      540.02      521.12     23.42 o 
   2  -2   7       19.21       10.06     10.59 o 
   3  -2   7      424.81      429.11     24.50 o 
   4  -2   7       13.82        8.40     15.08 o 
   5  -2   7        0.00       -3.05     16.99 o 
   6  -2   7       16.68       32.64     16.42 o 
   7  -2   7        8.19       31.12     20.04 o 
  -7  -1   7        2.98       -2.48     19.47 o 
  -6  -1   7       40.49       57.84     24.05 o 
  -5  -1   7       11.07        8.97     13.74 o 
  -4  -1   7      206.57      261.15     29.78 o 
  -3  -1   7      311.64      306.02     16.69 o 
  -2  -1   7      229.54      220.80     11.83 o 
  -1  -1   7      151.63      132.20      8.81 o 
   0  -1   7       10.33       17.23      5.41 o 
   1  -1   7      169.84      167.20     14.49 o 
   2  -1   7      265.90      261.12     17.57 o 
   3  -1   7       25.26       22.70     10.68 o 
   4  -1   7      150.20      123.89     21.38 o 
   5  -1   7        1.68       -7.83     13.17 o 
   6  -1   7      254.83      254.08     29.21 o 
   7  -1   7       19.36       16.04     15.46 o 
   8  -1   7        6.33       27.87     21.76 o 
  -7   0   7        0.78       12.03     16.23 o 
  -6   0   7       25.26       32.26     21.76 o 
  -5   0   7       69.24       96.21     20.62 o 
  -4   0   7      103.53       96.40     23.10 o 
  -3   0   7      405.17      475.71     31.88 o 
  -2   0   7      103.54       97.79      8.95 o 
  -1   0   7        1.26       -2.07      5.12 o 
   0   0   7       58.28       59.55      9.35 o 
   1   0   7      426.20      450.40     13.01 o 
   2   0   7      794.23      806.56     26.96 o 
   3   0   7        5.32        1.89     10.84 o 
   4   0   7     1241.28     1235.67     56.51 o 
   5   0   7       33.78       41.42     20.04 o 
   6   0   7        1.92      -19.09     22.72 o 
   7   0   7        0.55       -5.15     16.04 o 
   8   0   7        3.70       -6.11     21.57 o 
  -7   1   7       22.43       33.41     21.38 o 
  -6   1   7       44.25       63.76     22.33 o 
  -5   1   7      216.57      221.82     30.35 o 
  -4   1   7      491.76      516.37     41.23 o 
  -3   1   7       36.16       67.20     20.43 o 
  -2   1   7      655.83      624.61     32.83 o 
  -1   1   7       43.20       36.35      5.95 o 
   0   1   7     1027.91     1033.88     20.83 o 
   1   1   7      297.97      324.70     12.93 o 
   2   1   7       95.19      173.21     29.31 o 
   3   1   7      522.92      547.10     24.09 o 
   4   1   7       17.21       33.03     17.75 o 
   5   1   7       48.03       42.00     24.63 o 
   6   1   7       26.23       47.15     19.47 o 
   7   1   7        0.94       -4.01     15.84 o 
   8   1   7       14.66       12.60     22.72 o 
  -7   2   7        6.88       -9.16     16.99 o 
  -6   2   7      448.31      554.36     50.40 o 
  -5   2   7       15.96        8.59     16.42 o 
  -4   2   7      166.96      152.72     24.43 o 
  -3   2   7       23.64       10.88     14.32 o 
  -2   2   7       54.49       50.01     12.41 o 
  -1   2   7      516.38      473.47     20.51 o 
   0   2   7      304.25      295.05     12.52 o 
   1   2   7       87.71       88.53      8.95 o 
   2   2   7      236.05      244.46     12.46 o 
   3   2   7        0.48       11.94      7.91 o 
   4   2   7        1.78        7.83     16.42 o 
   5   2   7      148.34      180.78     27.49 o 
   6   2   7       45.88       56.12     26.53 o 
   7   2   7       36.66       35.70     20.04 o 
   8   2   7        0.83       10.88     23.86 o 
  -6   3   7       30.99       23.48     20.04 o 
  -5   3   7       24.33       18.52     19.09 o 
  -4   3   7       16.61       16.99     16.61 o 
  -3   3   7        3.20       -4.77     10.88 o 
  -2   3   7      615.09      618.89     40.28 o 
  -1   3   7       80.41       88.79     12.21 o 
   0   3   7       91.34       93.91      9.40 o 
   1   3   7        4.54        9.49      7.29 o 
   2   3   7       60.84       72.71      9.95 o 
   3   3   7       14.78       10.72      7.75 o 
   4   3   7       17.71       32.26     18.90 o 
   5   3   7       94.68      115.87     30.73 o 
   6   3   7       33.75       43.52     27.30 o 
   7   3   7       15.87       18.14     19.85 o 
   8   3   7        8.00       16.42     26.53 o 
  -6   4   7        0.00       -9.54     16.23 o 
  -5   4   7        1.27        0.76     17.56 o 
  -4   4   7      103.67      129.05     24.43 o 
  -3   4   7       64.34       50.01     20.04 o 
  -2   4   7       95.18       95.64     20.62 o 
  -1   4   7       62.52       83.08     13.59 o 
   0   4   7      186.80      199.86     16.09 o 
   1   4   7       42.79       46.17      9.04 o 
   2   4   7       81.89       78.10     10.33 o 
   3   4   7       46.37       46.12      9.14 o 
   4   4   7      575.10      611.44     39.61 o 
   5   4   7       89.39       46.20     19.85 o 
   6   4   7      253.07      299.90     37.99 o 
   7   4   7       12.29        1.72     25.20 o 
  -5   5   7        7.84       42.00     22.53 o 
  -4   5   7       19.89       21.95     23.48 o 
  -3   5   7        8.21       15.65     16.99 o 
  -2   5   7        2.04      -14.13     18.52 o 
  -1   5   7       12.79        5.82     10.69 o 
   0   5   7       50.38       44.80     10.95 o 
   1   5   7      388.49      389.98     17.37 o 
   2   5   7     3052.20     3101.86    177.96 o 
   3   5   7       87.62       67.54     14.70 o 
   4   5   7      114.08      112.87     21.95 o 
   5   5   7        0.05      -17.18     17.94 o 
   6   5   7        0.41      -28.06     18.71 o 
   7   5   7       61.60       60.51     27.87 o 
  -5   6   7       35.29        8.02     18.52 o 
  -4   6   7       87.44      100.60     28.63 o 
  -3   6   7        0.00       13.36     17.18 o 
  -2   6   7       53.60       61.85     21.19 o 
  -1   6   7       74.11      103.27     21.95 o 
   0   6   7      427.10      479.15     40.66 o 
   1   6   7      135.86      124.08     27.11 o 
   2   6   7      180.01      171.95     16.80 o 
   3   6   7       15.73       18.78      9.09 o 
   4   6   7        1.73        6.27      9.25 o 
   5   6   7       12.75       19.09     15.27 o 
   6   6   7       37.36       73.69     21.76 o 
  -4   7   7        1.27       -0.38     15.84 o 
  -3   7   7        3.10       -4.01     21.19 o 
  -2   7   7        1.46      -14.89     13.55 o 
  -1   7   7        1.30        5.73     15.84 o 
   0   7   7      230.64      277.56     37.80 o 
   1   7   7        2.10        2.67     14.13 o 
   2   7   7       27.43       11.72     10.48 o 
   3   7   7        0.12        5.52      8.23 o 
   4   7   7       16.67       23.81     10.33 o 
   5   7   7        2.72        8.85     12.68 o 
   6   7   7        2.93       -4.39     13.74 o 
  -2   8   7       63.28       92.78     27.11 o 
  -1   8   7        3.89       23.86     21.57 o 
   0   8   7        4.49        0.57     15.08 o 
   1   8   7       12.49       17.94     19.47 o 
   2   8   7        2.23      -12.60     11.26 o 
   3   8   7       43.57       31.80     10.90 o 
   4   8   7        0.13       -4.36      9.58 o 
  -2  -7   8        1.24        6.49     21.76 o 
  -1  -7   8        0.48        1.53     20.04 o 
   0  -7   8       23.65       38.94     18.52 o 
   1  -7   8       59.05       87.62     26.34 o 
   2  -7   8       15.45       23.29     18.33 o 
  -4  -6   8       18.83      -11.64     16.80 o 
  -3  -6   8       14.32       18.14     14.89 o 
  -2  -6   8        0.23        5.35     17.94 o 
  -1  -6   8        5.11       27.30     16.99 o 
   0  -6   8       80.54       90.29     23.67 o 
   1  -6   8        0.40       17.94     16.42 o 
   2  -6   8        2.11       -1.34     14.51 o 
   3  -6   8        2.13       18.14     17.18 o 
   4  -6   8        5.56       -1.53     12.98 o 
  -4  -5   8       41.73       29.59     15.46 o 
  -3  -5   8       40.37       27.30     19.85 o 
  -2  -5   8        6.08       16.99     15.08 o 
  -1  -5   8       32.55        6.87     12.79 o 
   0  -5   8      242.30      251.92     20.98 o 
   1  -5   8        8.33        4.72     25.87 o 
   2  -5   8       18.51       20.80     10.95 o 
   3  -5   8       17.69        7.64     13.36 o 
   4  -5   8        5.86       13.55     15.46 o 
   5  -5   8       30.63        4.58     18.71 o 
  -5  -4   8      177.08      178.68     26.73 o 
  -4  -4   8      175.03      143.28     16.94 o 
  -3  -4   8        0.21        3.13     11.18 o 
  -2  -4   8      473.69      491.15     26.66 o 
  -1  -4   8      326.56      301.24     21.90 o 
   0  -4   8       99.04       91.06     14.76 o 
   1  -4   8        5.00       -5.66      8.67 o 
   2  -4   8       14.64        4.95     12.79 o 
   3  -4   8      166.98      180.97     25.01 o 
   4  -4   8       55.42       75.79     20.43 o 
   5  -4   8       24.09       27.87     20.43 o 
   6  -4   8        0.09       10.88     17.94 o 
  -6  -3   8      102.36      102.70     21.95 o 
  -4  -3   8        1.46        9.93     11.07 o 
  -3  -3   8      193.83      207.29     18.56 o 
  -2  -3   8        8.05       14.94     11.39 o 
  -1  -3   8      214.10      214.57     18.46 o 
   0  -3   8      102.74      120.49     14.89 o 
   1  -3   8       81.54       73.56     14.06 o 
   2  -3   8       38.79       37.84     13.10 o 
   3  -3   8       41.72       45.22     15.07 o 
   4  -3   8       48.34       25.20     15.08 o 
   5  -3   8        0.30      -11.45     12.03 o 
   6  -3   8        0.03       11.45     19.66 o 
  -6  -2   8        8.01        2.48     18.52 o 
  -5  -2   8        0.33       -4.39     11.26 o 
  -4  -2   8       80.41       92.39     20.23 o 
  -3  -2   8      133.36      110.24     14.31 o 
  -2  -2   8       41.26       39.02     10.79 o 
  -1  -2   8      488.32      516.67     36.27 o 
   0  -2   8        5.59       -0.44      7.63 o 
   1  -2   8       97.05       82.85     15.34 o 
   2  -2   8       12.81        2.53     11.09 o 
   3  -2   8      343.73      329.75     32.55 o 
   4  -2   8        8.51       14.89     20.43 o 
   5  -2   8        9.58        4.01     18.52 o 
   6  -2   8       24.02       15.08     15.27 o 
   7  -2   8        2.28        3.63     17.94 o 
  -7  -1   8       11.93        3.44     15.84 o 
  -6  -1   8        7.97       11.26     19.85 o 
  -5  -1   8        2.59        6.49     18.14 o 
  -4  -1   8        2.36      -13.94     14.51 o 
  -3  -1   8      135.96      136.96     15.63 o 
  -2  -1   8      596.98      601.81     19.21 o 
  -1  -1   8       66.84       67.23     11.27 o 
   0  -1   8        0.77        0.52     10.17 o 
   1  -1   8       16.45       21.26     12.20 o 
   2  -1   8      431.16      436.55     27.11 o 
   3  -1   8       58.77       64.77     14.71 o 
   4  -1   8       89.71       86.86     21.19 o 
   5  -1   8        0.97        8.02     19.09 o 
   6  -1   8      156.28      150.24     27.68 o 
   7  -1   8        2.03       12.98     16.61 o 
  -7   0   8       25.46       52.88     25.20 o 
  -6   0   8       91.60      100.60     27.30 o 
  -5   0   8        0.18        0.19     13.74 o 
  -4   0   8       23.28       20.62     14.13 o 
  -3   0   8      697.97      760.72     40.09 o 
  -2   0   8     1093.27     1004.46     30.34 o 
  -1   0   8       22.58       23.25      7.14 o 
   0   0   8     1797.33     1825.69     28.73 o 
   1   0   8      186.58      183.70     14.85 o 
   2   0   8      606.79      584.64     27.36 o 
   3   0   8       20.74       22.07     10.95 o 
   4   0   8        0.27       -2.24     10.93 o 
   5   0   8       75.13       90.29     26.53 o 
   6   0   8       11.99        0.00     16.61 o 
   7   0   8       13.64       14.70     18.14 o 
  -6   1   8      108.34      106.14     30.93 o 
  -5   1   8        0.79        3.44     20.23 o 
  -4   1   8     1537.82     1686.19     68.72 o 
  -3   1   8        1.01        6.87     12.98 o 
  -2   1   8      430.88      419.10     23.38 o 
  -1   1   8      407.29      359.52     19.66 o 
   0   1   8       27.63       22.70      7.05 o 
   1   1   8      960.42     1002.77     24.65 o 
   2   1   8      649.28      590.93     17.94 o 
   3   1   8        2.04        7.12     10.93 o 
   4   1   8      154.50      189.40     20.32 o 
   5   1   8        9.77       25.20     23.29 o 
   6   1   8        0.12       -6.68     21.95 o 
   7   1   8       43.38       52.31     23.48 o 
   8   1   8        0.90        2.86     27.11 o 
  -6   2   8      203.44      207.31     36.08 o 
  -5   2   8       25.63       76.74     21.57 o 
  -4   2   8       55.75       40.09     17.94 o 
  -3   2   8       15.18       11.64     14.70 o 
  -2   2   8      121.18      117.43     14.41 o 
  -1   2   8        8.30       15.00      8.29 o 
   0   2   8      858.05      844.17     26.95 o 
   1   2   8      143.71      145.58     12.02 o 
   2   2   8      111.82      113.28     10.73 o 
   3   2   8        8.32        4.80      7.77 o 
   4   2   8        8.17       14.58     11.25 o 
   5   2   8        0.21       -6.68     20.23 o 
   6   2   8        6.83       -3.05     21.76 o 
   7   2   8       14.33       27.49     25.20 o 
   8   2   8       21.58       21.57     25.39 o 
  -6   3   8       35.11       45.43     27.49 o 
  -5   3   8       23.64       38.94     24.82 o 
  -4   3   8        1.07       -0.95     10.88 o 
  -3   3   8       15.46       29.78     16.23 o 
  -2   3   8       84.17       87.12     12.69 o 
  -1   3   8       48.59       19.74     10.60 o 
   0   3   8        3.04        2.23      9.34 o 
   1   3   8      490.68      549.33     31.35 o 
   2   3   8      113.55      126.02     12.59 o 
   3   3   8       28.24       36.18     10.86 o 
   4   3   8        1.43       -4.27     11.97 o 
   5   3   8       20.62        9.16     23.10 o 
   6   3   8      370.13      433.14     41.42 o 
   7   3   8       11.02       -5.15     24.63 o 
  -6   4   8        0.06       -1.72     19.09 o 
  -5   4   8        0.12        6.30     17.75 o 
  -4   4   8       22.29       14.32     18.33 o 
  -3   4   8       48.47       67.00     20.04 o 
  -2   4   8       63.69       61.66     13.92 o 
  -1   4   8      158.52      166.78     20.04 o 
   0   4   8      159.53      185.66     17.78 o 
   1   4   8       54.10       57.21     10.14 o 
   2   4   8        0.43       10.98      8.94 o 
   3   4   8       93.25       96.44     11.87 o 
   4   4   8     1333.12     1527.31     45.12 o 
   5   4   8       15.73       14.89     18.33 o 
   6   4   8       18.65       12.22     20.23 o 
   7   4   8        0.46       14.51     20.43 o 
  -5   5   8        2.89       -0.19     25.01 o 
  -4   5   8      119.06      129.81     26.73 o 
  -3   5   8       47.50       72.35     25.39 o 
  -2   5   8      542.74      609.56     28.85 o 
  -1   5   8        2.45        6.13     10.42 o 
   0   5   8        2.99        9.38     18.23 o 
   1   5   8       29.61       69.78     13.85 o 
   2   5   8       12.68       12.96      9.52 o 
   3   5   8        0.32       -2.46      9.02 o 
   4   5   8      102.02      102.99     32.45 o 
   5   5   8        6.30      -15.46     20.43 o 
   6   5   8        8.77        7.64     18.52 o 
   7   5   8        0.05      -15.08     23.29 o 
  -4   6   8       81.72       71.59     27.30 o 
  -3   6   8       38.68       78.08     22.53 o 
  -2   6   8        2.20       -2.48     15.46 o 
  -1   6   8        5.34      -13.94     16.99 o 
   0   6   8        3.22       16.04     20.04 o 
   1   6   8       28.78       39.52     21.76 o 
   2   6   8      197.91      249.69     29.21 o 
   3   6   8        0.40       -4.77      8.51 o 
   4   6   8       25.67       18.31     12.53 o 
   5   6   8        0.12       -4.58     13.36 o 
   6   6   8        0.71       -5.15     19.09 o 
  -3   7   8        0.01       -1.72     16.04 o 
  -2   7   8        6.73       -5.92     19.47 o 
  -1   7   8        1.59       -9.35     13.94 o 
   0   7   8       76.34      108.43     24.63 o 
   1   7   8       10.74        5.73     13.94 o 
   2   7   8       30.27       37.80     16.80 o 
   3   7   8        1.64        3.80      9.42 o 
   4   7   8        8.75       -1.96     12.03 o 
   5   7   8       10.63       -0.30     19.66 o 
  -1   8   8        5.59        7.64     18.14 o 
   0   8   8        6.63       28.25     18.14 o 
   1   8   8       10.09        5.35     14.70 o 
   2   8   8       13.27       27.68     16.99 o 
   3   8   8        0.79       -0.95     14.32 o 
   4   8   8        1.61       13.44     19.57 o 
  -3  -6   9        6.71       20.04     21.57 o 
  -2  -6   9       11.46        4.20     18.90 o 
  -1  -6   9       92.54       65.29     20.62 o 
   0  -6   9        4.10       19.66     17.18 o 
   1  -6   9        0.13       13.94     21.57 o 
   2  -6   9      138.50      140.12     27.87 o 
   3  -6   9       28.58       61.47     24.82 o 
  -3  -5   9      144.14      160.54     26.34 o 
  -2  -5   9       93.22       71.20     22.91 o 
  -1  -5   9        1.91       -3.25     12.03 o 
   0  -5   9      249.44      262.12     23.65 o 
   1  -5   9      193.94      211.51     20.76 o 
   2  -5   9       15.93       14.75     12.02 o 
   3  -5   9        0.67       16.99     18.52 o 
   4  -5   9        2.46       18.52     17.18 o 
  -5  -4   9        4.67        8.40     11.64 o 
  -4  -4   9      110.85      110.53     22.53 o 
  -3  -4   9       26.50       19.55      9.96 o 
  -2  -4   9        2.74        9.10     10.41 o 
  -1  -4   9      209.22      226.48     20.71 o 
   0  -4   9        7.79       13.65     12.82 o 
   1  -4   9       35.35       32.06     11.26 o 
   2  -4   9        7.27       -4.34     12.42 o 
   3  -4   9       38.62       28.26     12.61 o 
   4  -4   9        0.88       -3.44     13.74 o 
   5  -4   9       15.18       30.73     18.14 o 
  -5  -3   9       89.33      101.17     20.43 o 
  -4  -3   9        2.64       15.65     12.98 o 
  -3  -3   9        4.66       17.56     16.42 o 
  -2  -3   9      343.31      364.42     23.14 o 
  -1  -3   9        2.39        5.73      9.35 o 
   0  -3   9        0.08       -1.67     10.23 o 
   1  -3   9      136.60      153.53     29.11 o 
   2  -3   9        4.29       -5.64      8.69 o 
   3  -3   9       63.46       62.75     16.18 o 
   4  -3   9       28.61       31.88     16.99 o 
   5  -3   9       31.36       42.38     18.33 o 
   6  -3   9       14.37       15.65     15.08 o 
  -3  -2   9       67.86       73.11     17.56 o 
  -2  -2   9       19.08       25.81     14.32 o 
  -1  -2   9       10.92        6.10      8.66 o 
   0  -2   9      165.80      177.68     17.06 o 
   1  -2   9        0.05        6.73     12.80 o 
   2  -2   9       56.76       54.60     12.77 o 
   3  -2   9        1.72        3.65     10.03 o 
   4  -2   9      220.09      229.27     28.83 o 
   5  -2   9        0.51        4.58     15.46 o 
   6  -2   9       10.94       17.94     16.42 o 
  -6  -1   9        2.65       -5.54     17.37 o 
  -5  -1   9       66.48       87.05     22.91 o 
  -4  -1   9      167.72      157.30     22.14 o 
  -3  -1   9      230.30      195.48     25.20 o 
  -2  -1   9      204.94      168.75     23.86 o 
  -1  -1   9      240.52      214.68     17.37 o 
   0  -1   9     1435.43     1455.32     62.52 o 
   1  -1   9        3.55        6.28      9.53 o 
   2  -1   9     1039.67     1031.56     36.92 o 
   3  -1   9      243.23      275.26     21.53 o 
   4  -1   9      202.43      218.52     20.84 o 
   5  -1   9        3.13        9.93     19.28 o 
   6  -1   9        2.05       16.23     17.37 o 
   7  -1   9        3.41        4.96     20.23 o 
  -6   0   9       33.28       30.54     23.67 o 
  -5   0   9      104.54      109.96     26.73 o 
  -4   0   9       76.95       69.49     21.57 o 
  -3   0   9       63.79       45.78     17.18 o 
  -2   0   9     2825.18     2730.07     96.78 o 
  -1   0   9       90.03       94.68     20.43 o 
   0   0   9      226.99      226.18     17.20 o 
   1   0   9      147.70      138.41     15.46 o 
   2   0   9       11.51       27.69     18.80 o 
   3   0   9      182.42      204.32     21.30 o 
   4   0   9      248.19      210.83     20.53 o 
   5   0   9       19.16       16.61     15.84 o 
   6   0   9       24.92       36.65     19.09 o 
   7   0   9        0.01       10.88     16.23 o 
  -6   1   9       48.22       49.63     21.76 o 
  -5   1   9        0.28       -2.86     19.85 o 
  -4   1   9      295.47      306.77     32.64 o 
  -3   1   9       69.96       60.03     11.88 o 
  -2   1   9       15.86        9.83      9.09 o 
  -1   1   9       38.44       18.30     11.33 o 
   0   1   9        8.43        4.58      9.58 o 
   1   1   9      158.82      167.57     16.59 o 
   2   1   9      106.55      128.10     14.85 o 
   3   1   9       60.82       54.89     13.33 o 
   4   1   9       22.74       33.63     14.58 o 
   5   1   9        7.09       23.86     25.77 o 
   6   1   9        3.52       22.33     21.76 o 
   7   1   9       32.94       54.21     29.40 o 
  -6   2   9       52.89       60.70     27.30 o 
  -5   2   9        9.21       -3.82     21.57 o 
  -4   2   9      306.67      364.23     37.61 o 
  -3   2   9       30.50       23.86     15.08 o 
  -2   2   9        3.72       -1.80     17.28 o 
  -1   2   9       81.78       71.56     11.71 o 
   0   2   9        7.22       11.33      9.72 o 
   1   2   9       46.73       46.50      9.30 o 
   2   2   9       54.02       54.98     10.05 o 
   3   2   9      256.16      276.26     21.92 o 
   4   2   9       13.49       10.27     11.05 o 
   5   2   9       73.28       79.22     21.76 o 
   6   2   9        7.54       10.69     17.94 o 
   7   2   9        1.23       11.26     18.52 o 
  -5   3   9       10.60        9.74     14.89 o 
  -4   3   9        0.71       -8.78     15.27 o 
  -3   3   9        9.72        9.93     20.81 o 
  -2   3   9      152.49      165.36     17.90 o 
  -1   3   9       38.14       38.56     11.59 o 
   0   3   9        0.18        4.39     10.04 o 
   1   3   9        7.39        1.10      7.75 o 
   2   3   9      276.29      305.78     16.46 o 
   3   3   9       30.79       34.27     10.76 o 
   4   3   9       15.62        8.41     12.14 o 
   5   3   9       23.36       27.30     18.52 o 
   6   3   9      202.68      188.41     29.97 o 
   7   3   9       38.09       46.77     25.96 o 
  -5   4   9        3.60       -7.44     15.65 o 
  -4   4   9        0.08       15.65     23.67 o 
  -3   4   9       10.85        6.87     15.84 o 
  -2   4   9      242.02      217.03     18.67 o 
  -1   4   9        6.87       11.37     11.60 o 
   0   4   9      910.62      964.23     34.82 o 
   1   4   9       31.56       25.29     11.47 o 
   2   4   9        8.26        7.33      8.82 o 
   3   4   9       95.74       85.67     11.45 o 
   4   4   9        0.49        4.78     11.20 o 
   5   4   9       26.42        6.87     18.14 o 
   6   4   9       20.86        6.68     24.43 o 
   7   4   9        2.25       13.74     20.43 o 
  -4   5   9       37.58       21.00     20.04 o 
  -3   5   9        0.03       13.17     21.38 o 
  -2   5   9      174.41      159.72     17.23 o 
  -1   5   9      131.94      141.67     16.19 o 
   0   5   9        1.61       12.00     11.46 o 
   1   5   9       12.84        6.35     10.19 o 
   2   5   9        3.24        3.53      9.58 o 
   3   5   9       12.09       19.94     10.85 o 
   4   5   9      116.04      115.95     17.18 o 
   5   5   9        0.44        2.29     21.95 o 
   6   5   9       17.87      -10.50     23.29 o 
  -3   6   9        0.84      -15.46     19.85 o 
  -2   6   9      117.23      130.00     25.20 o 
  -1   6   9        2.32       20.62     20.62 o 
   0   6   9        7.11        6.30     20.23 o 
   1   6   9        4.11       16.04     15.65 o 
   2   6   9       26.22       21.57     14.51 o 
   3   6   9        1.69       -5.17     10.73 o 
   4   6   9        1.28       -3.77      9.89 o 
   5   6   9       33.58       44.34     12.80 o 
   6   6   9        3.52       12.03     17.56 o 
  -2   7   9        0.73       17.94     21.57 o 
  -1   7   9        0.01       -0.95     19.28 o 
   0   7   9        9.97        6.30     21.00 o 
   1   7   9        1.30       -1.53     13.36 o 
   2   7   9      101.35      132.10     24.43 o 
   3   7   9      209.19      259.62     33.22 o 
   4   7   9       17.08        8.02     10.44 o 
   0   8   9       10.85       -3.05     20.43 o 
   1   8   9      100.07      102.89     27.49 o 
   2   8   9      164.40      208.65     31.12 o 
  -1  -6  10        4.38        5.54     14.32 o 
   0  -6  10       52.39       48.49     20.62 o 
   1  -6  10        9.83       -3.05     13.55 o 
  -3  -5  10      121.51      171.81     27.30 o 
  -2  -5  10      134.03      124.66     24.24 o 
  -1  -5  10       32.11       14.51     19.47 o 
   0  -5  10        0.06       -1.41     11.37 o 
   1  -5  10       63.57       52.86     14.70 o 
   2  -5  10       25.96       23.01     15.12 o 
   3  -5  10       19.05        5.92     14.13 o 
  -4  -4  10       19.05       18.33     15.08 o 
  -3  -4  10       47.66       51.54     18.71 o 
  -2  -4  10       21.10       26.90     13.29 o 
  -1  -4  10       15.06        9.21     10.77 o 
   0  -4  10      104.11       96.86     15.79 o 
   1  -4  10        3.64        0.92      9.78 o 
   2  -4  10        6.52        5.92     20.04 o 
   3  -4  10        7.67       10.47     11.95 o 
   4  -4  10        4.89       11.26     14.70 o 
  -5  -3  10       26.48       47.15     18.33 o 
  -4  -3  10       55.72       63.00     18.14 o 
  -3  -3  10       18.27       29.97     15.65 o 
  -2  -3  10       25.79       27.18     11.41 o 
  -1  -3  10       10.62        8.56     10.09 o 
   0  -3  10       45.19       50.94     13.39 o 
   1  -3  10       94.39      103.30     16.02 o 
   2  -3  10        4.71       -1.50     10.54 o 
   3  -3  10       24.76       21.01     11.78 o 
   4  -3  10        9.71       17.37     16.04 o 
   5  -3  10        0.01       -3.05     12.98 o 
  -5  -2  10       10.34       25.96     16.61 o 
  -4  -2  10        9.31       20.81     13.74 o 
  -3  -2  10       40.69       40.85     18.71 o 
  -2  -2  10       59.63       66.43     22.53 o 
  -1  -2  10      184.79      185.32     18.24 o 
   0  -2  10      170.73      186.43     18.78 o 
   1  -2  10       82.68       85.86     14.41 o 
   2  -2  10      683.82      595.40     51.26 o 
   3  -2  10       13.83       24.97     17.37 o 
   4  -2  10      282.62      235.27     21.65 o 
   5  -2  10       33.65       69.30     25.01 o 
   6  -2  10        3.27        1.72     21.19 o 
  -4  -1  10      165.18      155.20     25.96 o 
  -3  -1  10       21.45       16.99     14.32 o 
  -2  -1  10      202.38      188.41     26.34 o 
  -1  -1  10        0.49        8.78     14.89 o 
   0  -1  10     1586.43     1602.40     43.40 o 
   1  -1  10      101.26      101.58     16.63 o 
   2  -1  10       59.24       73.20     13.54 o 
   3  -1  10        3.19       18.54     10.93 o 
   4  -1  10       88.49       61.24     14.19 o 
   5  -1  10        4.32        0.00     19.28 o 
   6  -1  10        8.44        4.01     15.65 o 
  -5   0  10       25.22       29.78     19.47 o 
  -4   0  10       21.76       21.19     14.13 o 
  -3   0  10        2.38        0.57     10.69 o 
  -2   0  10      132.36      105.76     21.19 o 
  -1   0  10       36.01       37.22     17.37 o 
   0   0  10       11.43       10.08      9.69 o 
   1   0  10       31.43       34.74     17.18 o 
   2   0  10       23.26       23.76     14.64 o 
   3   0  10      118.37      157.89     19.59 o 
   4   0  10       14.72        4.30     11.20 o 
   5   0  10        0.57        7.06     19.85 o 
   6   0  10        3.24        1.91     14.70 o 
   7   0  10        8.02       35.51     19.66 o 
  -5   1  10        0.92        0.95     19.09 o 
  -4   1  10       58.92       47.34     21.19 o 
  -3   1  10       49.52       30.02     11.00 o 
  -2   1  10      725.84      667.56     42.95 o 
  -1   1  10        2.08       -1.15     17.94 o 
   0   1  10       29.74       20.81     16.61 o 
   1   1  10        1.04        1.59     12.01 o 
   2   1  10       79.90       94.87     14.75 o 
   3   1  10        3.62       -6.79     11.17 o 
   4   1  10       18.55       25.32     15.65 o 
   5   1  10       54.45       31.31     23.86 o 
   6   1  10        5.03       29.40     26.15 o 
   7   1  10        6.34        2.48     23.10 o 
  -5   2  10        7.21       -1.72     21.57 o 
  -4   2  10        0.20       -0.38     10.69 o 
  -3   2  10       25.99       24.68      9.43 o 
  -2   2  10        0.65        0.19     10.33 o 
  -1   2  10      105.42      115.98     14.44 o 
   0   2  10      198.26      195.67     26.53 o 
   1   2  10       71.79       50.01     22.14 o 
   2   2  10       86.80      103.77     15.84 o 
   3   2  10       21.41       37.55     15.63 o 
   4   2  10      238.59      283.53     24.66 o 
   5   2  10        0.36       -8.02     23.10 o 
   6   2  10        9.04        2.48     19.09 o 
   7   2  10       22.07       34.93     28.83 o 
  -5   3  10        0.04      -12.60     12.03 o 
  -4   3  10       24.80       45.82     25.39 o 
  -3   3  10       60.13       61.58     14.67 o 
  -2   3  10       44.55       32.47     11.19 o 
  -1   3  10       98.02      103.97     14.75 o 
   0   3  10       16.28       12.97      9.12 o 
   1   3  10      106.91      107.32     16.70 o 
   2   3  10     1015.33     1122.28     97.74 o 
   3   3  10       83.32       97.17     17.06 o 
   4   3  10        7.09       36.39     13.94 o 
   5   3  10       93.31      103.27     24.82 o 
   6   3  10        2.15       -9.54     16.04 o 
  -4   4  10       11.91       26.15     18.14 o 
  -3   4  10        7.57       15.77     11.41 o 
  -2   4  10        8.00       10.61      9.35 o 
  -1   4  10        8.48        8.83      9.54 o 
   0   4  10      196.56      178.79     17.76 o 
   1   4  10      106.62      149.24     17.61 o 
   2   4  10        0.89       -5.03      8.34 o 
   3   4  10       20.24       18.56      8.89 o 
   4   4  10        6.57       11.67     12.89 o 
   5   4  10        5.32        2.48     17.18 o 
   6   4  10       28.19       21.57     20.04 o 
  -4   5  10        1.74       -2.10     15.46 o 
  -3   5  10        0.11       12.22     10.81 o 
  -2   5  10        6.35       12.42      9.16 o 
  -1   5  10        7.03        9.53      9.96 o 
   0   5  10      103.71      112.40     17.07 o 
   1   5  10       62.26       91.85     23.96 o 
   2   5  10        5.21        9.49     12.15 o 
   3   5  10        4.12       16.23     11.84 o 
   4   5  10        0.19        5.51     10.42 o 
   5   5  10        3.98       -7.64     21.76 o 
   6   5  10        3.52        2.29     17.56 o 
  -3   6  10        0.30        8.21     18.52 o 
  -2   6  10       14.42       13.74     20.81 o 
  -1   6  10       29.62       33.60     17.94 o 
   0   6  10       62.91       92.58     28.63 o 
   1   6  10       26.42       62.80     23.10 o 
   2   6  10       21.64       28.63     18.71 o 
   3   6  10       15.63       14.89     12.98 o 
   4   6  10        8.24       10.23     13.43 o 
   5   6  10       96.54       99.27     28.63 o 
  -1   7  10       39.33       49.44     23.67 o 
   0   7  10        0.32       -3.44     13.55 o 
   1   7  10       25.34       16.99     19.47 o 
   2   7  10       98.67       79.60     23.86 o 
   3   7  10        0.97       17.37     13.36 o 
  -1  -5  11        5.51        3.05     13.94 o 
   0  -5  11        9.26        4.01     13.94 o 
   1  -5  11       41.90       52.50     15.27 o 
   2  -5  11        1.75       -0.27     12.37 o 
  -3  -4  11       16.14        5.73     14.70 o 
  -2  -4  11        6.62        4.20     18.33 o 
  -1  -4  11       15.85        6.04     10.31 o 
   0  -4  11       47.75       38.63     15.11 o 
   1  -4  11        1.44       15.28     12.72 o 
   2  -4  11       22.10       19.37     12.39 o 
   3  -4  11       56.23       72.63     16.80 o 
  -4  -3  11       37.10       47.91     21.95 o 
  -3  -3  11        2.70       -8.02     12.98 o 
  -2  -3  11        1.21       11.64     19.28 o 
  -1  -3  11       21.75       34.36     12.76 o 
   0  -3  11        0.86        4.67     10.16 o 
   1  -3  11       84.68       80.95     15.49 o 
   2  -3  11       65.51       61.36     14.92 o 
   3  -3  11       16.15       20.89     13.58 o 
   4  -3  11      200.90      160.35     28.25 o 
  -4  -2  11       31.60       47.34     16.80 o 
  -3  -2  11        8.03        1.91     13.94 o 
  -2  -2  11      243.66      242.44     34.17 o 
  -1  -2  11       14.92       27.30     16.61 o 
   0  -2  11       15.89       -4.28     10.65 o 
   1  -2  11        1.49       14.09     13.86 o 
   2  -2  11      491.60      478.40     29.49 o 
   3  -2  11       16.31       20.33     13.94 o 
   4  -2  11       33.68       26.86     12.81 o 
   5  -2  11        1.16       -5.15     13.94 o 
  -4  -1  11      118.85      117.21     24.24 o 
  -3  -1  11       57.72       19.47     14.89 o 
  -2  -1  11       25.03       37.42     17.94 o 
  -1  -1  11       82.67       63.76     23.67 o 
   0  -1  11       91.71       80.47     14.13 o 
   1  -1  11        7.06       50.25     40.66 o 
   2  -1  11        2.36        2.88      9.86 o 
   3  -1  11        5.17       27.90     13.73 o 
   4  -1  11       66.35       80.41     19.19 o 
   5  -1  11        0.25       18.52     21.19 o 
   6  -1  11        3.26       -8.02     19.66 o 
  -5   0  11       36.02       45.05     15.65 o 
  -4   0  11        1.92        5.15     11.07 o 
  -3   0  11       28.52       20.04     13.55 o 
  -2   0  11       58.42       77.31     22.91 o 
  -1   0  11      275.77      281.95     34.74 o 
   0   0  11      152.17      142.60     24.43 o 
   1   0  11        1.21       12.33     11.20 o 
   2   0  11       20.87        4.80      9.98 o 
   3   0  11       22.50       35.37     13.90 o 
   4   0  11       16.91       39.67     14.78 o 
   5   0  11       19.45       37.61     19.66 o 
   6   0  11        0.01      -12.22     18.71 o 
  -4   1  11        3.54       21.57     15.65 o 
  -3   1  11       44.50       33.60     15.08 o 
  -2   1  11      217.30      208.27     30.54 o 
  -1   1  11       38.72       35.12     20.62 o 
   0   1  11       14.22       16.04     15.08 o 
   1   1  11      178.62      210.37     28.44 o 
   2   1  11       20.31       20.08     16.04 o 
   3   1  11       76.35       80.90     17.18 o 
   4   1  11       96.20       82.38     16.35 o 
   5   1  11       26.22       15.46     16.23 o 
   6   1  11       78.15       96.40     24.63 o 
  -4   2  11       16.14       18.18     10.03 o 
  -3   2  11       12.67       26.92     13.94 o 
  -2   2  11       78.57      110.15     21.57 o 
  -1   2  11      150.83      126.56     22.53 o 
   0   2  11      241.74      244.16     32.83 o 
   1   2  11        4.90       -0.19     14.51 o 
   2   2  11       37.19       24.27     10.59 o 
   3   2  11       12.54       17.34     12.06 o 
   4   2  11      319.50      311.86     35.89 o 
   5   2  11       30.61       41.62     20.23 o 
   6   2  11        0.55       -0.57     16.99 o 
  -4   3  11       52.45       46.59     12.72 o 
  -3   3  11       37.28       40.17     13.53 o 
  -2   3  11       74.50       87.21     15.36 o 
  -1   3  11       60.19       63.87     14.11 o 
   0   3  11       19.82        4.77     13.55 o 
   1   3  11       11.05       12.22     18.90 o 
   2   3  11        8.75       -1.15     13.94 o 
   3   3  11        8.10       12.20     14.32 o 
   4   3  11        2.32       -8.78     15.08 o 
   5   3  11        4.85        3.25     20.23 o 
   6   3  11        0.29       -0.19     21.95 o 
  -3   4  11       53.62       70.92     13.68 o 
  -2   4  11        0.91        3.19     11.18 o 
  -1   4  11        0.03        4.20      8.77 o 
   0   4  11        1.10       -1.23     11.39 o 
   1   4  11       27.20       23.83     11.17 o 
   2   4  11      169.83      164.55     27.68 o 
   3   4  11       13.04       17.18     15.27 o 
   4   4  11       16.62       17.53     14.51 o 
   5   4  11        0.04      -12.22     15.84 o 
  -3   5  11       34.60       46.22     13.70 o 
  -2   5  11       11.00       22.28     12.22 o 
  -1   5  11        4.05       20.49     10.64 o 
   0   5  11       57.19       58.06     15.46 o 
   1   5  11        5.06        6.54     12.79 o 
   2   5  11       45.74       61.44     15.24 o 
   4   5  11       20.51       -0.76     14.13 o 
   5   5  11        1.70       12.79     18.33 o 
  -2   6  11       18.25        9.74     16.61 o 
  -1   6  11       56.14       71.40     24.43 o 
   0   6  11       24.63       55.55     24.43 o 
   1   6  11      102.28      135.73     24.24 o 
   2   6  11        1.32       22.53     18.90 o 
   3   6  11        0.20       22.53     16.61 o 
   4   6  11       20.06       26.34     19.66 o 
  -1  -4  12       33.82       14.32     21.19 o 
   0  -4  12       12.49       21.77     12.31 o 
   1  -4  12       13.06       15.73     13.10 o 
   2  -4  12        7.72        7.44     11.20 o 
  -2  -3  12       87.61      111.87     27.87 o 
  -1  -3  12        1.12        1.72     14.70 o 
   0  -3  12      187.72      179.06     21.77 o 
   1  -3  12        0.18        4.25     10.71 o 
   2  -3  12        0.72       -7.46     11.31 o 
   3  -3  12       13.37       23.25     18.99 o 
  -3  -2  12        3.41        6.68     18.52 o 
  -2  -2  12      156.53      179.44     32.07 o 
  -1  -2  12      144.71      124.66     25.77 o 
   0  -2  12        0.20       -7.44     20.43 o 
   1  -2  12       63.13       80.76     15.31 o 
   2  -2  12       40.69       16.42     23.67 o 
   3  -2  12       33.07       18.93     15.31 o 
   4  -2  12        0.87        9.43     21.19 o 
  -3  -1  12       28.52       38.18     21.38 o 
  -2  -1  12       56.05       41.23     19.09 o 
  -1  -1  12        0.22       -2.10     15.27 o 
   0  -1  12       18.71        6.87     21.00 o 
   1  -1  12      197.16      217.09     21.26 o 
   2  -1  12        0.60        8.98     12.54 o 
   3  -1  12        0.43       10.71     12.89 o 
   4  -1  12        0.92       -3.71     13.55 o 
   5  -1  12        0.61       12.79     21.19 o 
  -4   0  12       78.64       85.52     20.62 o 
  -3   0  12       19.88       18.14     15.27 o 
  -2   0  12        1.32       -6.11     17.75 o 
  -1   0  12        1.05       -2.67     18.90 o 
   0   0  12      136.83      113.01     24.05 o 
   1   0  12       49.87       49.25     20.43 o 
   2   0  12        7.70       17.62     13.95 o 
   3   0  12       68.71       62.01     18.42 o 
   4   0  12        2.19        1.44     11.18 o 
   5   0  12        5.92       -5.73     14.70 o 
  -4   1  12       51.38       70.44     20.43 o 
  -3   1  12       96.71      104.04     21.57 o 
  -2   1  12       11.26       18.33     15.27 o 
  -1   1  12        5.48       20.23     20.04 o 
   0   1  12        5.32       20.43     16.23 o 
   1   1  12       70.03       54.02     20.23 o 
   2   1  12      215.54      252.94     34.74 o 
   3   1  12        5.91       12.60     13.99 o 
   4   1  12       44.93       53.56     15.65 o 
   5   1  12        6.34       -9.95      9.92 o 
  -3   2  12        0.03        0.00     10.88 o 
  -2   2  12      122.29       94.49     24.43 o 
  -1   2  12        7.75       14.70     14.51 o 
   0   2  12      121.69      118.93     23.29 o 
   1   2  12       77.59       72.92     21.00 o 
   2   2  12        0.79       21.19     18.14 o 
   3   2  12        1.39       -0.90     11.23 o 
   4   2  12        3.60        4.77     22.14 o 
   5   2  12       11.41       14.08     15.18 o 
  -3   3  12       25.80       31.69     16.80 o 
  -2   3  12       88.30      105.57     21.57 o 
  -1   3  12      152.12      155.20     28.06 o 
   0   3  12        0.65       17.75     20.23 o 
   1   3  12       45.80       27.11     16.80 o 
   2   3  12        0.08        2.67     19.47 o 
   3   3  12       71.48       50.78     20.04 o 
   4   3  12       38.82       34.03     14.34 o 
   5   3  12        0.44        4.20     25.39 o 
  -2   4  12       71.90       79.43     22.81 o 
  -1   4  12      105.07       91.06     21.00 o 
   0   4  12        0.01        1.34     12.22 o 
   1   4  12       46.64       21.38     19.28 o 
   3   4  12        0.76       -4.01     17.75 o 
   4   4  12       35.05       10.50     20.81 o 
  -1   5  12        0.13       -2.67     11.45 o 
   0   5  12        5.53        6.64     11.04 o 
   1   5  12        2.07       15.46     19.09 o 
   2   5  12       43.96       37.80     21.19 o 
   1   6  12       30.39       68.72     22.72 o 
   2   6  12       70.12      114.92     24.82 o 
  -1  -2  13        0.30      -18.52     19.85 o 
   0  -2  13       25.83        0.57     17.37 o 
   1  -2  13        2.21       -5.92     22.53 o 
   2  -2  13        1.95       12.77     12.47 o 
   3  -2  13       47.37       38.55     16.82 o 
  -2  -1  13       18.83        2.10     15.65 o 
  -1  -1  13       17.74       -1.72     19.28 o 
   0  -1  13        9.19       -2.67     15.27 o 
   1  -1  13       19.18        6.30     22.91 o 
   2  -1  13       42.29       42.73     14.59 o 
   3  -1  13       35.64       38.79     15.65 o 
  -2   0  13       50.92       47.53     19.47 o 
  -1   0  13       85.86      110.34     25.58 o 
   0   0  13        0.08        0.19     15.08 o 
   1   0  13        4.26       -5.73     20.81 o 
   2   0  13        0.40        5.92     17.56 o 
   3   0  13        7.30       11.51     18.52 o 
   4   0  13       46.57       58.86     17.24 o 
  -2   1  13        0.24        9.54     15.27 o 
  -1   1  13       53.48       58.99     20.62 o 
   0   1  13       16.50       25.01     17.56 o 
   1   1  13        2.07       20.81     18.33 o 
   2   1  13       28.57       36.27     25.20 o 
   3   1  13       28.33       19.41     27.97 o 
   4   1  13       17.67        3.74     13.02 o 
  -2   2  13       38.92       33.60     16.61 o 
  -1   2  13       79.58       65.29     20.62 o 
   0   2  13        0.00       -7.06     12.41 o 
   1   2  13       48.33       45.62     19.47 o 
   2   2  13        4.08       -4.96     16.04 o 
   3   2  13       64.99       43.14     19.66 o 
   4   2  13       10.76       13.71     13.10 o 
  -2   3  13      108.35       84.76     23.29 o 
  -1   3  13       29.04       15.65     19.09 o 
   0   3  13       29.95       18.33     15.46 o 
   1   3  13      117.51      115.30     28.25 o 
   2   3  13       29.26       80.75     26.53 o 
   3   3  13        5.01       -6.68     14.32 o 
   4   3  13       26.75       30.54     22.72 o 
  -1   4  13       14.46        3.82     13.55 o 
   0   4  13      115.38      109.57     22.91 o 
   1   4  13       51.97       58.99     20.04 o 
   2   4  13        2.48        0.38     15.27 o 
   3   4  13        9.42       17.75     20.81 o 
   0   0  14       44.20       41.62     21.00 o 
   1   0  14        9.72        0.19     16.99 o 
   2   0  14        0.31       -2.86     16.80 o 
   0   1  14       43.57       55.93     24.43 o 
   1   1  14       26.08       23.67     23.48 o 
   2   1  14       15.45       24.05     25.77 o 
   0   2  14       23.51        9.16     20.04 o 
   1   2  14       19.53       30.35     23.48 o 
   2   2  14       13.61        0.76     17.18 o 
                                                 
